# Supplementary material for: Colitis-Mediated Dysbiosis of the Intestinal Flora and Impaired Vitamin A Absorption Reduce Ovarian Function in Mice
Source: Nutrients. 2023 May 23;15(11):2425. doi: 10.3390/nu15112425 (PMC10254821; doi:10.3390/nu15112425)
Supplement: Supplementary file 1 [file nutrients-15-02425-s001.zip]

Archive with 8 entries (6 files):
- nutrients-2393417-supplementary/
- nutrients-2393417-supplementary/Supplementary Materials/
- nutrients-2393417-supplementary/Supplementary Materials/Supplementary Figure S1.pdf
- nutrients-2393417-supplementary/Supplementary Materials/Supplementary Materials and Methods.pdf
- nutrients-2393417-supplementary/Supplementary Materials/Supplementary Table S1.pdf
- nutrients-2393417-supplementary/Supplementary Materials/Supplementary Table S2.pdf
- nutrients-2393417-supplementary/Supplementary Materials/Supplementary Table S3.pdf
- nutrients-2393417-supplementary/Supplementary Materials/Supplementary Table S4.xlsx
