# Supplementary material for: Colitis-Mediated Dysbiosis of the Intestinal Flora and Impaired Vitamin A Absorption Reduce Ovarian Function in Mice
Source: Nutrients. 2023 May 23;15(11):2425. doi: 10.3390/nu15112425 (PMC10254821; doi:10.3390/nu15112425)
Supplement: Supplementary file 1 [file nutrients-15-02425-s001.zip › nutrients-2393417-supplementary/Supplementary Materials/Supplementary Table S4.xlsx]

## Sheet: NC1_NC2_NC3_NC4_NC5_vs_DSS1_DSS
Supplementary Table S4. Information of all DEGs.
#ID	Symbol	NC1_Count	NC2_Count	NC3_Count	NC4_Count	NC5_Count	DSS1_Count	DSS2_Count	DSS3_Count	DSS4_Count	DSS5_Count	NC1_FPKM	NC2_FPKM	NC3_FPKM	NC4_FPKM	NC5_FPKM	DSS1_FPKM	DSS2_FPKM	DSS3_FPKM	DSS4_FPKM	DSS5_FPKM	FDR	log2FC	regulated
ENSMUSG00000028186	Uox	75	69	65	71	108	48	24	43	33	42	0.873755	1.38338	0.814872	0.850722	1.45362	0.353894	0.29381	0.439703	0.501528	0.61318	0.000123717	-1.10301	down
ENSMUSG00000006958	Chrd	226	165	225	191	246	1751	233	247	954	522	1.87786	1.43964	1.95916	1.60274	2.12906	11.2139	2.04564	2.19177	8.0257	3.29324	0.00648501	1.37723	up
ENSMUSG00000017723	Wfdc2	5466	2470	2408	2581	3174	946	146	351	763	308	178.593	83.0327	81.0922	83.4173	108.748	22.8029	4.92317	11.5845	24.8273	7.4572	2.32973e-08	-2.46737	down
ENSMUSG00000027401	Tgm3	25803	8235	7355	6872	14294	606	36	221	2246	23	170.47	56.7049	50.5235	45.2911	100.013	2.9744	0.245325	1.49712	14.8112	0.111298	0.000435	-2.44526	down
ENSMUSG00000041134	Cyyr1	515	429	411	435	478	3509	753	795	2362	971	2.57213	2.2315	2.13484	2.16755	2.52854	13.0486	3.96331	4.08244	11.7858	3.65099	0.000244133	1.5425	up
ENSMUSG00000027408	Cpxm1	190	201	178	128	130	2707	81	818	3287	262	2.18682	2.41536	2.13471	1.46813	1.58473	23.2474	0.979208	9.71036	37.881	2.27412	0.00129412	2.09879	up
ENSMUSG00000056174	Col8a2	203	200	185	229	129	141	63	72	65	110	1.27898	1.31302	1.21129	1.43458	0.858541	0.683177	0.415778	0.46215	0.404117	0.520802	2.90007e-08	-1.18175	down
ENSMUSG00000067780	Pi15	187	139	104	117	71	18452	135	1076	8137	602	0.736987	0.570176	0.426738	0.460359	0.295261	54.1582	0.559022	4.36457	32.0563	1.78692	2.52092e-06	3.09308	up
ENSMUSG00000064147	Rab44	22	44	24	45	45	1136	12	94	717	121	0.158008	0.316094	0.179123	0.324325	0.323581	5.95138	0.082989	0.687267	5.05868	0.662965	0.00159211	2.14821	up
ENSMUSG00000030353	Tead4	90	154	107	134	124	1695	176	323	452	359	0.839706	1.69248	1.16456	1.29248	1.29638	12.1475	1.80284	3.34426	4.67506	2.54413	0.000302168	1.76352	up
ENSMUSG00000034634	Ly6d	61	92	59	38	39	430	134	239	118	268	2.22569	3.52011	2.24531	1.3815	1.49693	11.7201	5.18035	8.98899	4.31865	7.38931	4.24242e-06	1.71737	up
ENSMUSG00000035580	Kcnh8	57	35	51	62	68	13	34	26	16	29	0.360519	0.226661	0.333345	0.394112	0.457308	0.060893	0.221759	0.167754	0.101157	0.134501	0.00879958	-1.14972	down
ENSMUSG00000033987	Dnah17	63	81	57	39	67	222	173	151	94	322	0.113715	0.15359	0.107985	0.07075	0.129061	0.301504	0.347374	0.303592	0.168426	0.470852	2.39306e-05	1.40249	up
ENSMUSG00000044092	C130050O18Rik	53	43	49	30	58	278	69	69	318	94	0.591394	0.656799	0.696889	0.361502	0.645983	3.09006	0.880402	1.08452	3.65821	0.908539	0.00591436	1.43929	up
ENSMUSG00000051726	Kcnf1	641	481	382	470	504	97	127	79	111	145	3.65661	2.85485	2.26163	2.67185	3.04454	0.410143	0.75978	0.458446	0.629581	0.622022	6.92459e-22	-2.16645	down
ENSMUSG00000031425	Plp1	241	228	207	224	263	1218	246	384	698	464	1.8522	1.94352	1.92615	1.82815	2.1584	6.27218	2.04188	2.89347	4.79297	2.39668	0.00347175	1.1049	up
Mus_musculus_newGene_3993	Mus_musculus_newGene_3993	563	786	351	326	635	352	96	255	142	298	36.5167	53.1191	23.6715	21.0669	43.5891	16.9455	6.51719	17.0016	9.16105	14.5516	0.0014126	-1.26825	down
ENSMUSG00000003617	Cp	876	937	747	807	761	19064	1024	2226	10189	2512	6.14134	6.77441	5.33359	5.64283	5.48375	99.1202	7.26261	15.326	68.8167	13.549	9.20374e-05	2.23582	up
ENSMUSG00000046402	Rbp1	104	154	136	103	101	3635	130	283	2257	226	1.07045	1.6434	1.44819	1.04939	1.09119	27.8505	1.40684	2.99643	23.2023	1.75123	0.000471957	2.25408	up
ENSMUSG00000002058	Unc119	1446	842	762	740	1051	737	232	471	462	498	29.6281	17.935	16.1136	15.0633	22.7242	11.1672	4.95336	9.9352	9.43351	7.60531	0.000372832	-1.09557	down
ENSMUSG00000038517	Tbkbp1	230	205	203	146	160	905	261	304	557	365	1.98834	1.81528	1.79784	1.2035	1.44668	5.85827	2.56358	2.73685	5.22188	2.4108	0.001012	1.11054	up
ENSMUSG00000022015	Tnfsf11	161	97	82	64	67	2123	53	127	1074	142	1.95882	1.22849	1.03091	0.77138	0.860734	19.2874	0.679741	1.58728	13.0981	1.29808	0.00904328	1.80389	up
ENSMUSG00000022012	Enox1	33	63	46	37	32	276	79	85	285	117	0.284091	0.565536	0.417749	0.32013	0.286748	1.84916	0.755189	0.757231	2.47186	0.796013	0.000236323	1.64617	up
ENSMUSG00000028713	Cyp4b1	63	109	65	105	109	230	1274	99	216	315	0.908863	1.63545	0.968613	1.50098	1.65507	2.46459	19.4096	1.46845	3.10673	3.41878	0.00628027	1.71103	up
ENSMUSG00000035878	Hykk	618	343	362	418	366	232	131	209	239	195	3.2991	1.90991	2.00971	2.22571	2.067	0.9222	0.737486	1.1459	1.27404	0.783622	2.0173e-05	-1.11526	down
ENSMUSG00000070691	Runx3	331	423	328	267	252	1776	364	705	2267	536	2.54923	3.44017	2.70386	2.0984	1.98554	10.1181	2.79423	5.45068	17.9882	3.12467	0.00404764	1.466	up
ENSMUSG00000049551	Fzd9	22	330	510	476	106	19	46	14	14	18	0.251946	4.09096	6.31581	5.64625	1.33429	0.163946	0.575185	0.168659	0.160576	0.155685	1.25015e-05	-2.67632	down
ENSMUSG00000032420	Nt5e	5440	3450	2420	2674	3659	2221	554	638	2025	535	37.1952	24.5835	17.2009	18.2365	26.4933	11.2922	3.98625	4.48167	13.8218	2.75185	0.00228398	-1.47955	down
ENSMUSG00000041548	Hspb8	1044	1001	925	1179	901	5423	1222	1363	2931	2013	15.6947	15.6895	14.4683	17.6827	14.3425	60.679	19.3663	21.0766	44.0172	22.7919	0.00299431	1.09309	up
ENSMUSG00000024261	Syt4	143	160	215	185	148	1257	246	215	745	366	1.00119	1.1698	1.56619	1.28903	1.09412	6.56001	1.81769	1.55007	5.21614	1.93052	0.00325851	1.36253	up
Mus_musculus_newGene_584	Mus_musculus_newGene_584	138	219	453	272	335	49	108	108	83	83	0.400236	0.597182	1.23504	0.709593	0.930845	0.093901	0.297919	0.291258	0.215576	0.162893	0.000468965	-1.56311	down
Mus_musculus_newGene_7491	Mus_musculus_newGene_7491	191	242	200	273	142	29100	415	1957	10190	1131	1.24093	1.64491	1.35451	1.77557	0.975264	142.53	2.85457	13.1362	66.8331	5.5576	2.31638e-07	3.2619	up
ENSMUSG00000015476	Prrt1	60	67	61	73	87	247	145	228	434	112	0.842862	0.979144	0.886174	1.01261	1.28576	2.58174	2.14591	3.29161	6.09713	1.18577	0.000623621	1.50383	up
ENSMUSG00000019880	Rspo3	262	198	176	203	164	2540	261	623	2256	501	2.31803	1.81822	1.61337	1.80358	1.53063	16.7527	2.43145	5.66578	20.844	3.3373	0.000127875	2.03413	up
ENSMUSG00000021508	Cxcl14	1069	944	884	714	760	13516	1210	980	8254	1094	16.6961	15.3774	13.7366	10.6551	13.0333	156.949	19.0856	15.0642	129.372	12.3058	0.00576977	1.74301	up
ENSMUSG00000112023	Lilr4b	114	99	58	56	98	2412	122	397	3444	419	1.73504	1.54243	0.882515	0.998654	1.99712	28.2856	2.04813	6.24531	58.468	5.16717	8.48258e-06	2.74002	up
ENSMUSG00000027225	Duoxa2	481	377	424	337	638	2162	1852	3129	1463	5831	8.24712	6.73341	7.56399	5.75366	11.5931	27.5919	33.4818	55.2082	25.06	75.3084	3.40382e-10	2.3104	up
ENSMUSG00000027227	Sord	5185	3292	2990	3238	3793	1187	2081	1745	1106	2440	60.2219	39.843	36.1036	37.5149	46.6588	10.2512	25.4718	20.8333	12.8142	21.3247	0.000883544	-1.11663	down
ENSMUSG00000029335	Bmp3	879	1185	1204	1570	944	2375	3259	1763	2050	4100	3.67285	5.40457	5.277	6.51282	4.16266	7.37471	14.4381	7.88843	8.56277	12.8665	0.000355274	1.06902	up
ENSMUSG00000016194	Hsd11b1	260	295	235	240	285	3900	494	417	2118	904	4.84018	5.41731	4.18821	4.10256	5.14385	51.3682	9.20538	7.34523	38.1535	11.6938	8.83824e-05	1.98158	up
ENSMUSG00000037035	Inhbb	75	87	55	66	66	3249	342	299	1106	420	0.476103	0.57727	0.364159	0.422098	0.44198	15.5133	2.31124	1.97013	7.08828	2.02757	5.05624e-09	2.99869	up
ENSMUSG00000030022	Adamts9	311	352	289	442	261	8214	476	1389	3636	860	1.10364	1.27351	1.25277	1.51238	1.03759	20.8609	1.77679	4.89111	12.6739	2.24393	3.80138e-05	2.30631	up
ENSMUSG00000021322	Aoah	152	89	60	75	91	482	118	174	475	230	1.42498	0.865957	0.573841	0.694767	0.937507	3.44765	1.15638	1.66796	4.43445	1.67349	0.0025294	1.36155	up
ENSMUSG00000025780	Itih5	19268	8705	8080	8151	11716	3589	3454	4492	3406	6687	66.6313	31.3716	29.0519	28.1192	42.9072	9.23103	12.5885	15.9703	11.7582	17.4054	4.02452e-05	-1.3799	down
ENSMUSG00000028373	Astn2	56	74	66	74	71	345	210	130	213	178	0.306208	0.41951	0.377414	0.399478	0.415169	1.447	1.24657	0.734783	1.17064	0.770443	3.64347e-09	1.46821	up
ENSMUSG00000028370	Pappa	417	672	793	1304	813	11644	1818	2762	4886	3357	1.03297	1.73314	2.04148	3.22136	2.13055	21.4566	4.74634	7.03553	12.0833	6.2598	1.84625e-06	2.10945	up
ENSMUSG00000020140	Lgr5	277	196	257	238	168	7	36	25	8	10	1.60342	1.17976	1.54586	1.37418	1.02928	0.027876	0.218451	0.144811	0.046248	0.043041	7.08306e-11	-3.09922	down
ENSMUSG00000073987	Ggh	10217	5615	4983	5742	5893	2065	574	1161	1142	821	142.042	81.355	72.0331	79.633	86.7599	21.3476	8.40567	16.5925	15.8457	8.58799	4.25829e-15	-2.45784	down
ENSMUSG00000029816	Gpnmb	323	297	144	145	272	1844	513	1050	3429	1021	2.39026	2.30185	1.1003	1.08005	2.11959	10.1804	4.01146	7.99724	25.3231	5.69486	4.07232e-06	2.24496	up
Mus_musculus_newGene_6541	Mus_musculus_newGene_6541	14184	13335	9655	10938	10245	172591	12324	13730	87728	20172	82.8516	81.5111	58.7128	63.9026	63.3921	754.365	76.1481	82.5639	514.866	88.7461	0.00605366	1.67977	up
ENSMUSG00000017002	Slpi	409	449	284	339	344	10544	146	561	3734	458	12.8655	14.722	9.29113	10.7162	11.4538	245.608	4.87215	18.0099	116.742	10.7981	0.00856317	1.84157	up
ENSMUSG00000079484	Phyhd1	144	118	179	134	196	736	235	260	336	338	2.85096	2.37499	3.74322	2.6074	3.64778	10.2775	4.83631	5.21854	7.01774	5.20647	0.000593536	1.06723	up
Mus_musculus_newGene_2654	Mus_musculus_newGene_2654	336	318	324	391	315	78	147	143	83	264	0.962134	1.17482	1.10381	1.56245	1.26178	0.16945	0.523876	0.544823	0.235101	0.576639	0.000934762	-1.23545	down
ENSMUSG00000047562	Mmp10	97	223	153	100	119	35292	302	1407	21056	534	1.53884	3.67759	2.51152	1.57066	1.98961	416.458	5.0476	22.9381	333.496	6.36974	1.55871e-06	3.20414	up
ENSMUSG00000047878	A4galt	642	627	747	747	666	4912	625	1370	3411	1121	8.63961	8.82048	10.5732	10.1249	9.73685	49.4511	8.89433	19.0348	45.3873	11.2374	0.00634818	1.35903	up
ENSMUSG00000030786	Itgam	1065	927	838	744	734	8035	761	1472	6643	1816	6.23328	5.67327	5.11387	4.36586	4.57127	35.4575	4.69297	8.99592	39.1214	8.02397	0.00392891	1.60392	up
ENSMUSG00000034579	Pla2g3	319	265	303	308	440	38	109	130	62	238	3.35681	2.899	3.30795	3.23525	4.90837	0.29009	1.20806	1.40948	0.642418	1.88109	0.00418729	-1.39933	down
ENSMUSG00000062082	Cd200r4	42	48	22	21	31	127	49	52	177	88	0.558831	0.73144	0.309901	0.272058	0.440315	1.4346	0.719659	0.796786	2.64558	0.994263	0.00613573	1.30036	up
ENSMUSG00000021176	Efcab11	81	45	45	64	39	28	20	15	22	24	1.10345	0.626607	0.691722	0.83756	0.541252	0.267402	0.266989	0.19525	0.289798	0.236198	1.05807e-05	-1.3654	down
ENSMUSG00000044197	Gpr146	503	482	386	385	365	3006	603	579	1949	1022	3.29784	3.30007	2.88036	2.51874	2.51233	16.5527	4.26466	3.93994	12.816	5.1008	0.00100201	1.41316	up
Mus_musculus_newGene_5003	Mus_musculus_newGene_5003	40	59	137	97	115	33	17	16	15	34	0.36382	0.657147	1.43258	0.81372	1.40292	0.34426	0.12031	0.105612	0.150549	0.28569	4.24242e-06	-1.91194	down
ENSMUSG00000002847	Pla1a	102	85	62	62	75	3487	62	248	1408	205	1.40559	1.22239	0.888851	0.855813	1.08578	35.8879	0.890749	3.52186	19.4512	2.13235	0.000229267	2.39763	up
ENSMUSG00000056737	Capg	1260	1556	1227	1365	1476	7801	1216	3757	4456	3171	26.3562	32.7968	25.3271	27.7268	32.118	122.04	25.2512	76.9901	92.671	47.5688	0.00101532	1.28648	up
ENSMUSG00000028364	Tnc	3032	5821	7551	6440	5706	95035	5787	10829	63701	8827	11.7418	23.3685	30.2081	24.7214	23.2655	275.846	23.4851	42.8521	244.73	25.5715	0.00337964	1.85279	up
ENSMUSG00000033420	Antxr1	2867	2660	2879	2519	2268	16864	2805	4865	14628	3906	14.9114	14.4258	15.5914	13.0856	12.4948	65.3162	15.3842	26.0239	75.9853	15.2923	0.00629392	1.35495	up
ENSMUSG00000026950	Neb	74	74	54	79	70	250	83	106	312	140	0.092215	0.092795	0.086832	0.094345	0.090352	0.322602	0.105623	0.226516	0.550992	0.130314	0.00788012	1.11814	up
ENSMUSG00000026177	Slc11a1	180	208	179	160	193	2355	262	380	1411	569	2.16871	2.57779	2.20934	1.89495	2.43949	20.8361	3.29931	4.60623	16.7293	5.11239	0.000135891	1.89515	up
ENSMUSG00000042821	Snai1	129	125	126	121	128	1802	129	506	1632	152	2.16543	2.18265	2.20595	2.02821	2.27535	22.5835	2.28658	8.76062	27.4576	1.92639	0.00105617	1.98267	up
ENSMUSG00000005958	Ephb3	1404	1353	1584	1518	1635	683	661	534	550	610	9.16075	9.29327	10.7327	9.90842	11.2882	3.35031	4.52243	3.76279	3.64179	3.0366	6.67283e-19	-1.37756	down
ENSMUSG00000026826	Nr4a2	106	245	239	252	157	5009	149	563	8042	231	0.804918	1.98171	1.93738	2.1544	1.27515	31.6666	1.39127	4.86761	66.2004	1.36043	0.00103538	2.26426	up
ENSMUSG00000026822	Lcn2	42	57	50	60	40	15746	295	1102	3300	993	1.24723	1.76419	1.5379	1.77503	1.26292	349.681	9.28257	33.8111	98.347	22.3126	2.7243e-12	4.10632	up
ENSMUSG00000029287	Tgfbr3	1602	1639	1329	1520	1526	11779	2269	3447	9214	3541	7.19048	7.75242	6.20543	6.80408	7.25786	39.4263	10.7372	16.0091	41.2881	11.9777	8.0539e-05	1.64728	up
ENSMUSG00000006360	Crip1	2808	3145	2626	3402	3231	1810	1699	420	709	1526	168.733	196.925	161.301	203.469	207.129	80.1384	109.617	25.5207	42.0372	69.2466	0.000348501	-1.34147	down
ENSMUSG00000044258	Ctla2a	191	281	176	280	186	2545	466	266	1008	774	3.88181	5.92262	3.64445	5.84273	3.95082	39.9305	10.1198	5.68971	20.4338	11.9914	0.000318466	1.6994	up
Mus_musculus_newGene_2736	Mus_musculus_newGene_2736	750	666	494	628	606	417	426	173	156	335	23.7316	21.755	16.2625	19.1354	20.0746	9.47898	13.5802	5.62293	4.71164	7.96489	0.000698311	-1.11552	down
ENSMUSG00000000204	Slfn4	5867	11711	29465	13549	23259	6239	1176	1790	3104	8741	42.2493	88.8303	221.896	97.6909	177.834	33.6701	8.91578	13.1839	22.0805	47.6278	0.000457195	-1.86696	down
ENSMUSG00000046805	Mpeg1	5069	5153	4590	4240	4431	17014	6080	5313	14447	11884	31.9434	33.8398	30.0767	26.6509	29.5681	79.7512	40.3871	34.4252	90.8948	56.3734	0.000988338	1.01152	up
ENSMUSG00000003541	Ier3	312	317	319	252	247	2989	541	698	6694	1533	7.53557	7.96849	7.99048	6.06913	6.29322	53.6941	13.7626	17.33	161.425	27.8725	2.08174e-05	2.37553	up
ENSMUSG00000031373	Car5b	149	162	97	113	113	678	402	162	535	247	1.18219	1.34167	0.794497	0.893762	0.951174	4.00869	3.36266	1.31985	4.24244	1.47254	0.00031827	1.41926	up
ENSMUSG00000029130	Rnf32	377	164	180	171	262	24	135	52	15	68	6.71352	2.9711	3.25191	3.0726	5.1954	0.297694	2.58969	0.909308	0.239665	0.96779	0.00696792	-1.5922	down
Mus_musculus_newGene_2540	Mus_musculus_newGene_2540	242	193	190	249	206	15465	362	1175	4612	784	2.27305	1.6155	2.22715	2.82873	1.8711	207.902	5.709	18.3776	71.4735	8.62283	4.37157e-06	2.8435	up
ENSMUSG00000025161	Slc16a3	477	611	605	670	646	3954	664	990	1793	2873	3.79619	5.42364	4.64259	4.85048	4.82037	24.8416	5.21579	7.48482	15.5482	18.7479	0.000250145	1.41574	up
ENSMUSG00000021423	Ly86	350	310	236	203	253	1026	272	566	1373	573	8.40933	7.76735	5.90764	4.86115	6.42965	18.3771	6.88899	14.0128	33.0168	10.3889	0.00474584	1.2471	up
ENSMUSG00000050370	Ch25h	113	107	80	109	62	1282	181	225	1736	274	2.27904	2.24832	1.66331	2.19565	1.31161	19.286	3.84556	4.68175	35.0648	4.17083	8.79838e-05	2.23617	up
ENSMUSG00000023132	Gzma	27	25	41	44	70	198	334	47	57	326	0.833271	0.785444	1.31788	1.34883	2.2821	4.53718	10.9229	1.48673	1.74186	7.60935	0.00430662	1.65966	up
Mus_musculus_newGene_4523	Mus_musculus_newGene_4523	30	17	22	27	29	53	58	213	44	168	0.15244	0.092566	0.120378	0.152111	0.158041	0.203788	0.315445	1.14264	0.226048	0.664719	0.00168799	1.69222	up
ENSMUSG00000046688	Tifa	2016	1472	1156	1336	1480	3153	5297	5006	1726	12181	21.9207	16.6105	13.0176	14.677	17.2174	25.3777	60.523	55.7658	19.5897	99.3681	0.000826029	1.53913	up
Mus_musculus_newGene_1092	Mus_musculus_newGene_1092	636	647	568	417	468	11595	676	1196	6513	1178	3.04714	3.23277	2.82884	2.00776	2.37713	41.4276	3.42151	5.91282	31.3106	4.2573	0.000497007	2.08443	up
ENSMUSG00000045333	Zfp423	104	83	82	94	67	412	97	160	414	132	0.632245	0.499462	0.474546	0.520338	0.430354	1.70542	0.613224	0.964783	2.29215	0.555966	0.00847062	1.22372	up
ENSMUSG00000032554	Trf	2359	1689	1381	1353	1573	11851	2769	2166	6003	3792	25.0572	18.7042	15.2578	14.3343	17.6998	93.7219	31.0662	23.6942	63.6762	30.329	0.00126672	1.33849	up
ENSMUSG00000061878	Sphk1	176	109	86	127	110	5202	134	394	1084	608	2.24192	1.39431	1.1721	1.57546	1.393	50.6944	1.79603	5.81617	14.4567	6.3004	7.90007e-05	2.41459	up
ENSMUSG00000057074	Ces1g	37	46	40	76	91	1383	870	307	666	387	0.420925	0.53727	0.468292	0.862354	1.1019	11.7629	10.4895	3.60355	7.60356	3.32525	1.44275e-13	3.07057	up
ENSMUSG00000053519	Kcnip1	30	50	46	45	44	120	117	188	73	83	0.344492	0.810782	0.557451	0.525359	0.542934	1.04855	1.72594	2.46498	0.851152	0.73272	0.00212366	1.25839	up
ENSMUSG00000002578	Ikzf4	58	72	62	52	68	375	72	131	329	153	0.304847	0.395484	0.338896	0.290978	0.39841	1.53362	0.402336	0.712568	1.79323	0.606277	0.000975066	1.44124	up
ENSMUSG00000038578	Susd1	249	200	241	190	161	895	293	258	726	347	2.06215	1.72593	2.07224	1.57088	1.41084	5.51663	2.5588	2.1942	6.00594	2.16301	0.00776838	1.04439	up
ENSMUSG00000039620	Trmt9b	109	79	84	104	102	36	32	28	10	49	0.747181	0.761917	0.653248	0.638442	0.689399	0.20005	0.250983	0.160095	0.097026	0.238397	4.48321e-07	-1.64883	down
ENSMUSG00000029070	Mxra8	1683	1594	1716	1718	1656	6464	1863	3652	4937	3181	20.8799	20.9652	22.5423	21.3338	21.8469	61.3345	24.3799	47.751	62.9975	30.9517	0.000306037	1.07732	up
ENSMUSG00000029075	Tnfrsf4	25	33	15	28	16	190	35	68	189	86	0.659554	0.898425	0.392363	0.724653	0.429402	3.73896	0.968471	1.83317	4.99964	1.70839	0.000118987	1.84726	up
ENSMUSG00000048915	Efna5	126	155	125	130	107	1033	180	176	595	236	0.849799	1.09171	0.896979	0.877098	0.764362	5.41039	1.27532	1.22132	4.04072	1.22121	0.00416042	1.39332	up
Mus_musculus_newGene_873	Mus_musculus_newGene_873	393	544	575	734	411	19174	1454	1913	10732	2356	2.11278	3.04472	3.2159	3.93501	2.33742	76.7258	8.245	10.5811	57.6412	9.53675	7.81872e-07	2.74736	up
ENSMUSG00000024620	Pdgfrb	1670	1525	1750	1521	1638	11903	1700	2450	8114	2911	8.43768	8.026	9.18892	7.66531	8.76233	44.7329	9.05355	12.7271	40.9229	11.0675	0.00605366	1.35439	up
ENSMUSG00000040856	Dlk1	26	1204	1780	1220	712	21	60	170	37	116	0.385252	17.4073	23.9245	17.6673	10.6665	0.211162	0.958419	2.60877	0.601524	1.19002	0.000325617	-2.38655	down
ENSMUSG00000004609	Cd33	593	591	447	431	467	4770	482	838	5117	1102	2.91923	3.09904	2.24683	2.07495	2.60844	17.7097	2.45729	4.29203	25.082	4.15873	0.00304356	1.71137	up
ENSMUSG00000047854	Stx19	57	40	61	40	40	6	8	17	7	24	0.548135	0.404349	0.615144	0.383996	0.403054	0.042009	0.081311	0.166369	0.066731	0.173753	4.10819e-05	-1.80901	down
Mus_musculus_newGene_1351	Mus_musculus_newGene_1351	274	244	274	258	165	0	46	31	0	21	1.37081	1.38931	1.45986	1.27553	0.84432	0	0.200162	0.266004	0	0.065498	0.00648501	-1.98702	down
ENSMUSG00000067279	Ppp1r3c	306	312	260	294	233	1231	444	485	583	537	3.07368	3.26152	2.70849	2.94249	2.47352	9.19544	4.70085	5.00913	5.83847	4.05678	2.96303e-05	1.03155	up
ENSMUSG00000033355	Rtp4	1395	2264	3478	2641	2249	1183	413	721	1217	1764	31.5076	47.5568	73.9945	54.0867	44.2235	15.6157	8.08107	13.4998	27.5455	24.4562	0.00142943	-1.24066	down
ENSMUSG00000060703	Cd302	385	292	265	290	376	2794	406	407	1378	612	7.81074	6.15994	5.56464	5.85473	8.03348	42.1573	8.66925	8.4867	27.7855	9.35806	0.00698308	1.36642	up
ENSMUSG00000030110	Ret	584	624	745	754	575	3097	711	1369	1667	939	3.18448	3.59271	4.34788	4.1844	3.30825	12.9161	4.11027	7.83978	9.23412	3.97343	0.0073501	1.01339	up
ENSMUSG00000027843	Ptpn22	375	340	211	221	235	2193	363	518	725	536	3.72886	3.51897	2.18096	2.19134	2.46663	16.2392	3.8026	5.29583	7.19897	4.01282	0.00437498	1.28433	up
ENSMUSG00000027848	Olfml3	613	754	766	775	723	4587	672	3037	3283	1521	3.06192	3.92272	3.97615	3.86162	3.82158	17.0485	3.53525	15.6093	16.377	5.71771	0.000566295	1.53061	up
ENSMUSG00000048498	Cd300e	91	61	85	100	40	49	18	6	22	14	1.18401	0.822649	1.15505	1.30248	0.544662	0.469148	0.245491	0.072842	0.283278	0.130069	0.000232342	-1.71349	down
ENSMUSG00000021032	Ngb	120	84	101	110	85	54	35	48	25	79	2.02504	1.52611	1.74914	1.83305	1.49578	0.671639	0.608076	0.829797	0.406186	1.03076	7.44229e-05	-1.13524	down
ENSMUSG00000029553	Tfec	35	47	32	30	31	375	36	68	270	75	0.577513	0.838546	0.547448	0.432632	0.559318	4.58131	0.598397	1.12241	4.49266	0.849522	0.00357021	1.66252	up
ENSMUSG00000019577	Pdk4	214	209	173	298	207	1168	880	555	281	1142	1.67719	1.70463	1.41317	2.32474	1.71786	6.81032	7.26821	4.46744	2.19978	6.73712	3.69446e-06	1.59753	up
ENSMUSG00000093805	Gal3st2b	913	770	601	641	712	45	147	149	94	144	10.251	9.1266	6.87924	7.28647	7.82305	0.329047	1.54878	1.52965	0.939136	1.10688	1.03441e-10	-2.4323	down
ENSMUSG00000022262	Dnah5	90	297	326	415	205	60	29	32	12	112	0.156668	0.539977	0.590517	0.722238	0.377504	0.077243	0.053062	0.056327	0.019733	0.146446	1.53041e-05	-2.2103	down
ENSMUSG00000044067	Gpr22	59	42	34	70	32	147	81	109	142	133	0.345715	0.258764	0.205604	0.410046	0.199823	0.647637	0.507801	0.667181	0.842225	0.595349	3.28273e-05	1.20577	up
ENSMUSG00000040522	Tlr8	130	176	137	161	148	1221	155	359	1158	430	1.03125	1.4539	1.1584	1.27351	1.2445	7.31241	1.35851	3.06342	9.38374	2.61702	0.000469619	1.71067	up
Mus_musculus_newGene_5173	Mus_musculus_newGene_5173	565	424	369	404	361	8244	958	2273	3879	2000	3.00244	2.35057	2.03807	2.14238	2.03101	32.6261	5.37183	12.4363	20.6052	8.00736	4.43996e-09	2.49768	up
ENSMUSG00000109771	Gm35315	35	52	68	66	82	18	32	16	13	42	0.29548	0.417251	0.54744	0.524792	0.682259	0.102977	0.2559	0.124446	0.100539	0.244453	0.00382298	-1.29547	down
ENSMUSG00000037172	E330009J07Rik	2612	4211	4012	4655	3299	1401	1610	1262	729	2652	10.6814	18.0677	17.2826	19.0937	14.465	4.31454	6.94649	5.30652	3.02803	8.17141	5.52845e-05	-1.33732	down
ENSMUSG00000015619	Gata3	52	65	38	33	36	162	100	183	215	227	0.437223	0.573183	0.332281	0.278218	0.320974	1.02262	0.895645	1.59658	1.82167	1.44765	1.68593e-08	1.77527	up
ENSMUSG00000023336	Wfdc1	631	684	657	623	540	442	294	282	232	421	12.5603	14.279	13.6959	12.385	11.3886	6.54172	6.20131	5.77551	4.62419	6.32646	2.72798e-16	-1.02886	down
ENSMUSG00000025044	Msr1	690	468	298	339	328	3701	329	859	3608	1089	5.42226	3.80337	2.36775	2.71828	2.78401	21.54	2.78214	6.76351	28.235	6.50517	0.00407088	1.64189	up
ENSMUSG00000021747	4930452B06Rik	62	54	89	60	49	14	30	20	13	38	0.628654	0.569987	0.932765	0.600988	0.528004	0.1002	0.313998	0.203348	0.125672	0.291057	0.000497007	-1.40653	down
ENSMUSG00000048371	Pdp2	3021	1467	1268	1520	2011	443	361	416	443	566	14.499	7.33382	6.32399	7.2735	10.2194	1.57863	1.8237	2.04858	2.11842	2.04154	4.21996e-15	-2.06207	down
ENSMUSG00000030427	Lilra6	171	127	61	84	84	1025	60	262	1581	209	2.12891	1.65619	0.814325	1.07457	1.06443	10.1372	0.753716	3.23786	20.6423	2.02885	0.00608278	1.79501	up
ENSMUSG00000030428	Ttyh1	147	300	386	359	255	1233	396	447	645	741	0.917733	2.18919	2.75092	2.63639	1.91981	6.83139	2.82382	3.46262	4.61133	4.18661	0.00468504	1.0116	up
ENSMUSG00000031779	Ccl22	105	116	128	98	75	939	169	245	1043	319	1.28912	1.48036	1.63057	1.20166	0.976434	8.60629	2.18377	3.10087	12.8336	2.95904	8.70142e-05	1.91594	up
ENSMUSG00000023078	Cxcl13	1504	1021	671	893	806	9322	894	5178	9515	1851	35.7186	25.2654	16.5588	21.1585	20.2623	164.702	22.3818	126.48	225.66	33.0884	0.000588089	1.90241	up
ENSMUSG00000073608	Gal3st2c	2023	810	536	684	794	19	220	45	45	93	5.7162	2.38351	1.57324	1.92565	2.37353	0.039126	0.653065	0.129258	0.125181	0.196259	3.56419e-06	-2.66952	down
ENSMUSG00000043531	Sorcs1	84	79	72	100	59	439	126	137	376	152	0.46446	0.326382	0.279975	0.444494	0.232894	1.51829	0.601178	0.854258	1.68369	0.548821	0.00089796	1.36763	up
ENSMUSG00000032454	Rbp2	752	309	288	325	429	213	101	104	142	112	30.5575	13.0703	12.1488	13.1684	18.4571	6.42331	4.29182	4.3136	5.72946	3.42403	6.04869e-07	-1.65636	down
ENSMUSG00000001249	Hpn	560	514	530	572	631	419	92	42	67	188	8.68292	8.00293	8.48601	8.80585	10.2238	4.6882	1.44264	0.62306	1.05603	2.08773	0.000105921	-1.80658	down
ENSMUSG00000001247	Lsr	4981	4423	5052	4918	4275	1918	1576	2635	2149	2101	69.3305	63.539	72.9573	67.6452	62.5183	19.5648	22.8509	37.2815	29.2948	21.8237	7.64583e-08	-1.22095	down
ENSMUSG00000001240	Ramp2	381	353	523	425	472	1714	530	701	1643	652	8.84749	8.62928	12.2664	10.1136	11.3259	30.1815	12.7287	17.5701	37.3246	10.9287	0.00906206	1.05705	up
ENSMUSG00000030247	Kcnj8	430	565	553	478	396	22166	921	1573	8892	1367	4.60733	6.30827	6.15547	5.16271	4.48699	178.19	10.407	17.4102	95.541	11.0569	2.06831e-05	2.59635	up
ENSMUSG00000041592	Sdk2	97	114	141	116	131	731	161	230	533	223	0.232845	0.287179	0.353086	0.27975	0.334074	1.31577	0.40823	0.571243	1.28686	0.405445	0.00152827	1.34272	up
ENSMUSG00000048763	Hoxb3	47	55	96	82	107	285	612	198	388	526	0.67485	0.822759	0.880442	0.704968	1.12385	1.95755	5.78142	1.77666	3.61917	3.63386	4.78346e-07	2.05401	up
ENSMUSG00000052305	Hbb-bs	1380	637	869	706	311	2563	3077	2347	4948	4807	60.1102	28.8364	39.2841	30.6331	14.3269	82.9299	141.099	104.948	214.884	157.383	2.61544e-06	1.90248	up
ENSMUSG00000032125	Robo4	300	278	290	265	301	1691	443	428	917	377	1.96739	1.73149	2.06322	1.62061	2.3235	8.06484	3.17961	3.29544	6.55865	1.84007	0.00671955	1.14114	up
ENSMUSG00000032122	Slc37a2	16829	3107	1148	1832	4938	1453	274	343	1134	389	97.9631	19.0394	7.01279	11.15	31.715	4.98567	1.3255	1.62101	5.73551	1.3478	0.000260269	-2.26486	down
ENSMUSG00000026701	Prdx6	77276	30433	27182	36571	53590	18131	8387	20678	9950	17233	964.048	391.851	352.674	453.273	703.851	163.503	107.765	262.613	120.477	156.86	5.07464e-05	-1.56131	down
ENSMUSG00000059108	Ifitm6	34	18	19	12	17	1165	34	57	415	109	1.36182	0.750409	0.796075	0.452724	0.732263	35.5023	1.30248	2.33591	16.9903	3.32662	3.27119e-05	2.64086	up
ENSMUSG00000008999	Bmp7	452	547	610	585	493	5572	351	1178	3683	799	3.35928	4.23893	4.71506	4.34364	3.87976	30.8465	2.75357	9.01219	27.365	4.47608	0.00954454	1.53503	up
ENSMUSG00000020917	Acly	18502	13864	13729	13299	17026	8757	6150	7295	7258	9524	115.212	90.0191	88.9436	82.5473	112.321	40.5201	40.3484	46.6113	44.901	44.5287	3.33981e-13	-1.07019	down
ENSMUSG00000018920	Cxcl16	1202	910	985	956	1101	4690	1460	1561	3964	2548	12.5777	9.72077	10.6093	9.98307	12.0601	36.7392	16.0418	16.7257	43.6042	19.8787	0.000150563	1.23573	up
ENSMUSG00000096852	Cyp2d12	3001	529	293	370	1116	34	98	102	94	88	57.4767	9.90213	5.69951	6.79221	21.3083	0.432657	1.7994	1.83808	1.54481	1.26771	9.2874e-07	-2.80388	down
ENSMUSG00000029188	Slc34a2	412	375	925	618	867	6	162	50	38	38	2.69333	2.55117	6.28586	4.03267	6.0023	0.026795	1.11149	0.335994	0.243656	0.184561	5.10705e-05	-2.47948	down
ENSMUSG00000026981	Il1rn	2717	1453	1220	1198	1717	10416	1423	4832	8116	2493	30.5359	17.1884	14.2003	13.7869	20.5027	96.7992	17.2393	56.2509	100.03	22.4485	0.0097995	1.35066	up
ENSMUSG00000028859	Csf3r	218	230	146	173	148	5690	249	812	9530	484	1.70632	1.87179	1.23402	1.48097	1.28944	33.6078	2.07633	6.55336	74.797	2.855	2.96303e-05	2.69925	up
ENSMUSG00000021665	Hexb	10782	4822	4643	4535	5439	2560	1571	1344	1950	2237	154.62	72.06	69.2288	64.8694	82.5919	27.3022	23.7452	19.8106	27.9053	24.1393	8.34439e-10	-1.68754	down
ENSMUSG00000029452	Tmem116	127	147	140	146	114	46	81	46	28	81	2.33756	2.57014	2.66171	2.67757	2.06184	0.461636	1.56725	0.747328	0.392162	0.974129	0.000243725	-1.26282	down
ENSMUSG00000028583	Pdpn	421	419	428	352	354	4770	305	806	5460	466	6.31627	6.56544	6.69268	5.41415	5.63537	55.0635	4.83213	12.4973	83.5188	5.26494	0.00564508	1.79238	up
ENSMUSG00000015568	Lpl	1290	1803	958	1566	1116	22386	6144	5239	14546	4157	8.55953	12.4734	6.60786	10.3714	7.84325	110.544	42.9924	35.7602	96.41	20.7699	4.44667e-09	2.47929	up
Mus_musculus_newGene_8037	Mus_musculus_newGene_8037	213	65	59	48	124	10	18	30	23	8	1.54497	0.48469	0.449432	0.421306	1.07003	0.044464	0.107991	0.297062	0.132459	0.032419	0.000325617	-2.01194	down
ENSMUSG00000005057	Sh2b2	211	297	148	156	154	1947	273	353	1499	182	2.2332	3.25876	1.70462	1.52541	1.83317	14.5831	2.90712	3.67893	15.5019	1.34657	0.00929566	1.5654	up
ENSMUSG00000090958	Lrrc32	597	545	525	484	826	5588	615	921	5756	1100	3.67046	3.42247	3.26063	2.97548	5.35465	25.663	3.8989	5.82311	34.5288	5.06562	0.00530473	1.64719	up
ENSMUSG00000038587	Akap12	1310	1178	1317	1061	1034	5482	1599	1838	3369	2025	5.77341	5.40995	6.03722	4.6664	4.82582	17.9793	7.43104	8.33351	14.8295	6.72121	0.00123426	1.05705	up
ENSMUSG00000038059	Smim3	181	198	329	299	253	4915	339	551	2229	638	2.48738	2.83804	4.70707	4.09715	3.68746	50.3307	4.90641	7.79539	30.6373	6.60361	0.000483655	2.0051	up
ENSMUSG00000034586	Hid1	4583	3730	3972	3952	4078	1136	2280	2051	899	3163	38.6485	32.7698	34.8292	33.2368	36.4311	7.11175	20.2541	17.7019	7.5508	20.0766	0.00599015	-1.08521	down
ENSMUSG00000024014	Pim1	749	759	693	655	919	4218	1104	1235	3161	2262	8.17266	8.4799	7.62497	6.92375	10.4083	33.8249	12.6428	13.817	33.7851	18.2026	5.18068e-05	1.39373	up
Mus_musculus_newGene_2570	Mus_musculus_newGene_2570	480	61	49	37	169	0	0	0	6	0	11.1502	1.60782	1.18249	0.832056	4.23539	0	0	0	0.160122	0	4.3812e-05	-2.82879	down
ENSMUSG00000000889	Dbh	158	167	146	157	105	894	305	252	798	311	1.68394	1.86281	1.61703	1.66691	1.18414	7.11154	3.44122	2.77021	8.52779	2.49824	0.000116003	1.52385	up
ENSMUSG00000062939	Stat4	126	120	78	95	123	902	157	194	498	203	1.15254	1.14271	0.733731	0.866451	1.19191	6.14081	1.51285	1.82448	4.54922	1.39884	0.00197248	1.45775	up
ENSMUSG00000091971	Hspa1a	577	9565	21782	10243	554	1879	990	961	1250	576	5.30587	91.7828	208.545	94.088	5.39977	12.8651	9.60344	9.09753	11.4818	3.99075	0.00339283	-2.01019	down
ENSMUSG00000022146	Osmr	714	866	961	935	700	11708	1565	3286	10695	2003	3.5497	4.48705	4.97149	4.64052	3.68662	44.0946	8.25006	17.0266	53.1669	7.63097	1.25066e-05	2.2209	up
ENSMUSG00000038115	Ano2	107	84	77	130	81	46	41	18	18	56	0.73877	0.603895	0.557266	0.898367	0.591033	0.23394	0.297823	0.127111	0.123365	0.290075	1.19672e-05	-1.46383	down
ENSMUSG00000025491	Ifitm1	370	429	356	283	356	11926	673	1424	6800	1111	13.5999	16.5547	13.6865	10.305	13.8149	328.306	25.9641	53.9898	247.373	30.9022	7.67993e-06	2.5857	up
ENSMUSG00000023992	Trem2	96	103	72	74	95	496	132	148	301	210	2.38251	2.69608	1.87069	1.82447	2.53918	9.34917	3.48863	3.81904	7.5689	3.99748	0.000236323	1.28511	up
ENSMUSG00000053113	Socs3	506	552	572	423	466	23227	2965	5689	7736	6721	5.41648	6.15416	6.35977	4.50756	5.27416	184.942	33.4516	62.6133	82.6711	54.1528	3.01822e-21	3.56728	up
ENSMUSG00000039934	Gsap	354	326	310	242	306	1564	317	570	1126	766	2.59707	2.44247	2.29886	1.75266	2.35849	8.44092	2.39663	4.24127	8.1095	4.22567	0.000921853	1.2331	up
ENSMUSG00000035226	Rims4	867	358	324	458	538	60	60	35	13	64	4.77017	2.05211	1.84991	2.51323	3.13348	0.244866	0.345578	0.197359	0.068964	0.265011	2.15832e-16	-3.20016	down
ENSMUSG00000032796	Lama1	58	123	132	171	98	5979	145	1067	2055	558	0.164157	0.367088	0.391142	0.488734	0.295806	12.7528	0.436297	3.14602	5.88216	1.20322	3.27624e-06	2.78515	up
ENSMUSG00000048534	Jaml	584	651	617	673	588	3191	889	786	1231	2287	6.46626	7.64579	7.16675	7.53186	7.01261	26.4129	10.46	8.96844	13.8293	19.174	0.00025777	1.1494	up
Mus_musculus_newGene_2571	Mus_musculus_newGene_2571	63	34	42	48	57	3155	63	136	696	157	0.542119	0.303368	0.376992	0.408657	0.519032	20.2568	0.565013	1.20379	5.99585	1.01457	0.000132148	2.50062	up
ENSMUSG00000024427	Spry4	339	595	529	508	325	3433	351	1033	3343	746	2.01783	3.68903	3.27265	3.01474	2.04617	15.2049	2.20117	6.32212	19.875	3.34029	0.00912874	1.48549	up
ENSMUSG00000049115	Agtr1a	144	80	106	90	114	292	217	152	312	274	1.81713	1.0274	1.36061	1.10874	1.52011	2.71709	2.84163	1.93541	3.8665	2.55948	6.87221e-05	1.06679	up
ENSMUSG00000030519	Apba2	86	61	62	100	63	324	114	332	179	214	0.735002	0.545979	0.553336	0.824266	0.689534	2.37008	1.18464	2.99256	1.73946	1.51649	3.2195e-05	1.43665	up
ENSMUSG00000004040	Stat3	6011	5957	6079	5537	6061	25554	8208	10695	17269	13920	35.3054	35.9996	36.9543	29.2375	37.8756	112.126	51.2283	67.8822	110.84	57.8747	2.58366e-06	1.15527	up
ENSMUSG00000069792	Wfdc17	123	120	91	83	121	1566	115	247	1151	362	6.26687	6.40513	4.82045	4.22801	6.55156	59.6904	6.21141	12.9969	58.8684	13.9373	0.000315663	1.99961	up
Mus_musculus_newGene_5744	Mus_musculus_newGene_5744	86	67	46	35	26	218	110	206	48	418	4.08195	3.30381	2.26262	1.6603	1.29415	7.70642	5.4881	10.0668	2.2573	14.9777	0.00478075	1.50121	up
ENSMUSG00000001334	Fndc5	163	358	434	390	324	86	237	76	75	145	1.60561	3.68173	4.45626	3.84148	3.39066	0.627634	2.46898	0.770408	0.731456	1.07421	0.00646819	-1.31182	down
Mus_musculus_newGene_4519	Mus_musculus_newGene_4519	90	64	89	108	92	22	34	32	29	53	0.864726	0.633608	0.89266	1.03363	0.932615	0.156708	0.34098	0.313193	0.273126	0.382375	9.01182e-06	-1.39589	down
ENSMUSG00000018339	Gpx3	2588	2985	2809	3332	2528	25215	5168	7403	15910	9154	44.4532	53.4963	50.1274	57.0571	45.907	376.791	93.6361	130.489	272.301	118.471	3.20157e-07	1.81841	up
ENSMUSG00000037254	Itih2	464	213	275	218	310	42	17	17	30	36	4.08312	1.94799	2.51647	1.91867	2.88371	0.269191	0.152221	0.147167	0.257139	0.23341	8.36954e-30	-3.3168	down
ENSMUSG00000022525	Hrasls	45	49	35	43	43	30	15	12	18	15	0.41716	0.521991	0.336543	0.393355	0.424002	0.283193	0.143129	0.115413	0.226879	0.105687	7.27823e-06	-1.31904	down
ENSMUSG00000035673	Sbno2	3816	3808	4113	3722	3935	20437	4867	6305	10774	8519	23.1739	24.2481	26.7903	23.2323	25.9398	96.2197	31.6602	40.6258	70.0925	39.3117	0.000335867	1.14259	up
ENSMUSG00000020676	Ccl11	450	790	810	745	561	10894	860	1540	4844	1500	11.3547	20.7634	21.2529	18.7543	14.993	204.59	22.8794	39.9753	122.1	28.4979	0.00070392	1.87876	up
ENSMUSG00000069917	Hba-a2	536	163	409	175	67	1109	1180	1015	2621	1913	26.4201	8.37143	20.9538	8.58474	3.47256	40.647	61.3338	51.4652	129.034	70.9939	8.11563e-05	2.05284	up
ENSMUSG00000069919	Hba-a1	868	479	642	495	216	1808	2195	1698	4674	3280	33.9049	19.4798	26.0645	19.2977	8.90404	52.5522	90.4166	68.2083	182.336	96.4704	1.99129e-06	2.02453	up
ENSMUSG00000027540	Ptpn1	2356	2750	2248	2243	2167	12917	2451	3090	6958	4754	15.2753	18.5846	15.157	14.504	14.8797	62.3007	16.7502	20.5982	45.0404	23.2014	0.0072965	1.0718	up
ENSMUSG00000025355	Mmp19	495	516	626	648	421	8226	484	1015	4420	945	4.07971	4.42912	5.33415	5.31883	3.67588	50.328	4.0862	8.5376	35.8336	5.70724	0.00349435	1.76158	up
Mus_musculus_newGene_8368	Mus_musculus_newGene_8368	326	240	249	266	229	12888	332	1079	5081	753	3.15226	2.38403	2.53455	2.58811	2.34153	93.1311	3.39088	10.737	49.1232	5.50011	3.10858e-05	2.5974	up
ENSMUSG00000021886	Gpr65	209	229	172	165	154	1150	205	384	1230	478	2.74672	3.14989	2.3487	2.16494	2.14513	11.2859	2.84174	5.21201	16.2059	4.74089	0.000885668	1.54223	up
ENSMUSG00000050164	Mchr1	109	95	84	131	86	312	240	230	209	543	1.35012	1.22556	1.08116	1.62967	1.12356	2.88775	3.15113	2.94388	2.59949	5.09218	7.31599e-08	1.40311	up
ENSMUSG00000037868	Egr2	57	30	26	56	36	434	56	69	1475	71	0.516177	0.285468	0.246288	0.508904	0.343939	2.97079	0.534887	0.652294	13.6244	0.488259	0.00184057	2.13462	up
ENSMUSG00000020826	Nos2	216	138	135	227	268	4732	3037	7883	4179	9453	1.40594	0.931808	0.914276	1.48789	1.87425	22.9992	20.8672	52.821	27.1894	46.3774	1.55416e-39	4.39252	up
ENSMUSG00000049404	Rarres1	88	75	84	94	65	246	307	85	127	184	1.79758	1.59607	1.79202	1.91819	1.40849	3.76651	6.65053	1.79458	2.59897	2.85114	0.00920974	1.03642	up
ENSMUSG00000032717	Mdfi	59	39	44	32	37	356	50	94	234	77	1.2202	1.04997	0.933989	0.695232	0.90641	4.77839	1.04162	1.70107	4.05159	1.02318	0.0034992	1.50945	up
ENSMUSG00000032715	Trib3	27	29	47	19	20	165	68	51	50	243	0.355897	0.396788	0.649925	0.253273	0.284471	1.64844	0.957149	0.697636	0.672564	2.45966	0.00114738	1.56346	up
ENSMUSG00000024114	Prss41	189	125	97	75	124	51	42	11	28	82	3.29153	2.21543	1.66278	1.31048	2.22828	0.654772	0.700769	0.25967	0.417941	1.03873	0.00098833	-1.49482	down
ENSMUSG00000042340	Ctf1	90	121	105	120	86	87	56	35	45	44	1.85979	2.56864	2.16916	2.45465	1.82983	1.30219	1.17684	0.710338	0.90712	0.658193	5.1713e-05	-1.05499	down
ENSMUSG00000025203	Scd2	66654	45767	43624	45216	62183	12758	9135	26061	12146	31450	333.93	238.971	227.252	225.984	329.931	47.5413	48.2404	134.253	60.7484	118.6	0.00012874	-1.49188	down
ENSMUSG00000028633	Ctps	873	1268	1082	1178	1000	9450	1024	1724	4803	2141	8.81235	13.344	11.3623	11.8611	10.6863	70.9893	10.8965	17.8957	48.4196	16.2694	0.00641606	1.388	up
ENSMUSG00000023913	Pla2g7	1150	1056	803	1008	888	7197	1288	1482	5910	2923	15.0134	14.4085	10.8708	13.1514	12.2468	70.0181	17.6939	19.9242	77.2814	28.7654	0.000430427	1.5688	up
ENSMUSG00000052673	Gm9887	58	79	73	86	52	36	45	34	15	44	2.53266	3.60349	3.2987	3.75387	2.37987	1.16843	2.05215	1.49185	0.64146	1.4371	0.00474247	-1.02724	down
ENSMUSG00000054252	Fgfr3	2661	2191	2147	1906	1859	310	1126	388	148	1099	18.1446	15.6221	14.9652	13.0487	13.3254	1.49983	7.93609	2.63679	0.952968	5.45322	0.00273746	-1.59	down
ENSMUSG00000026249	Serpine2	378	618	512	430	428	24006	659	2146	20288	1195	4.66394	7.95316	6.57091	5.29259	5.6022	220.72	8.57739	27.2693	250.372	11.1183	1.86078e-05	2.7517	up
ENSMUSG00000074417	Gm14548	73	62	45	56	69	631	40	117	665	117	0.9331	0.824502	0.589894	0.707075	0.937446	6.01813	0.530674	1.54402	8.51786	1.12899	0.00735851	1.68313	up
ENSMUSG00000005800	Mmp8	0	20	5	5	0	3707	58	213	1467	265	0	0.233265	0.057321	0.055369	0	31.0582	0.68689	2.45941	16.4912	2.24039	4.97936e-05	2.81272	up
ENSMUSG00000022237	Ankrd33b	64	77	69	81	49	825	88	64	595	111	0.320055	0.32266	0.261366	0.336515	0.296997	2.63268	0.42946	0.290347	3.11589	0.380422	0.00917353	1.6262	up
ENSMUSG00000032691	Nlrp3	69	24	29	42	37	1337	52	165	1261	248	0.468299	0.163564	0.387041	0.333964	0.259226	6.74875	0.372358	1.14275	8.55852	1.27214	1.14698e-05	2.68735	up
Mus_musculus_newGene_1623	Mus_musculus_newGene_1623	48	21	44	54	35	557	34	134	325	103	0.437926	0.176556	0.380664	0.475875	0.341988	3.70679	0.291572	1.14037	2.70128	0.645673	0.00147753	1.84138	up
ENSMUSG00000092008	Cyp2c69	259	355	352	474	280	3	47	36	3	61	3.99417	5.70474	5.64612	7.29204	4.57555	0.034143	0.752407	0.559888	0.031828	0.705456	2.1546e-05	-2.58924	down
ENSMUSG00000039676	Capsl	76	73	82	111	55	14	18	10	14	25	2.18056	2.1844	2.45434	3.22051	1.66624	0.280218	0.533254	0.29444	0.394119	0.534209	1.77437e-13	-2.25629	down
ENSMUSG00000056501	Cebpb	342	317	523	479	382	11410	629	1608	4335	162	6.19577	5.99792	9.86846	8.67194	7.34141	154.151	12.0424	30.0296	78.598	2.20668	0.00273939	2.00323	up
ENSMUSG00000037944	Ccr7	318	324	174	156	194	3079	264	331	1719	582	4.38822	4.65452	2.48546	2.14118	2.825	31.6291	3.84133	4.70011	23.7007	6.04945	0.00328094	1.71166	up
ENSMUSG00000024679	Ms4a6d	563	530	367	438	505	5992	493	1100	3724	1590	10.8389	10.6276	7.33722	8.38449	10.2953	85.8694	10.003	21.7614	71.6278	23.051	0.000290711	1.86503	up
ENSMUSG00000058818	Pirb	613	393	305	346	411	3447	298	776	3745	786	4.37503	2.92564	2.26402	2.4599	3.10358	18.3149	2.23981	5.69731	26.706	4.22415	0.00811125	1.57985	up
ENSMUSG00000028980	H6pd	2017	2306	2603	2501	2311	13578	3905	2981	5922	6240	11.8234	14.0234	15.817	14.6003	14.2621	59.5085	24.0395	17.9716	34.9142	27.5422	0.00019555	1.20076	up
ENSMUSG00000024534	Sncaip	198	173	166	135	151	641	160	440	758	238	1.63759	1.57242	1.38016	1.10689	1.34553	3.90195	1.41374	3.66558	6.13781	1.48375	0.00930002	1.20097	up
ENSMUSG00000056749	Nfil3	58	144	157	110	99	6099	610	755	2325	1555	0.772564	2.02039	2.19412	1.47363	1.40608	61.1674	8.66134	10.4676	31.2868	15.7771	1.95798e-12	3.37347	up
ENSMUSG00000041831	Sytl3	23	22	15	31	37	115	83	34	69	124	0.258373	0.400088	0.170388	0.342426	0.438408	1.08797	1.1312	0.389153	0.773574	1.19075	0.000176453	1.44101	up
ENSMUSG00000051242	Pcdhb9	73	90	96	84	104	549	124	227	389	193	0.650477	0.83136	0.883849	0.742114	0.982669	3.64979	1.1662	2.08259	3.46454	1.29427	0.000183788	1.44365	up
ENSMUSG00000015852	Fcrls	468	458	470	473	361	324	160	135	193	230	5.623	5.73372	5.86249	5.66236	4.58688	2.89248	2.02478	1.65669	2.31056	2.07754	2.30304e-15	-1.22307	down
ENSMUSG00000038463	Olfml2b	928	1054	1409	1012	879	7695	870	2607	5593	2131	8.19033	9.68747	12.9249	8.90668	8.2103	50.5156	8.08987	23.6551	49.2832	14.1537	0.00353441	1.44789	up
ENSMUSG00000101389	Ms4a4a	442	423	309	432	417	3493	523	606	1659	1187	14.4303	14.3964	10.4779	14.076	14.4037	84.8948	17.9965	20.3411	54.1037	29.1943	0.00067257	1.48899	up
ENSMUSG00000090698	Apold1	165	138	145	126	123	788	181	230	934	451	1.26153	1.09646	1.148	0.957005	0.991297	4.48789	1.45898	1.80597	7.13588	2.59836	0.000435	1.55623	up
Mus_musculus_newGene_3754	Mus_musculus_newGene_3754	1394	1125	969	1102	1039	28940	1450	3248	12017	2535	7.18966	6.04613	5.19585	5.67017	5.6724	111.06	7.88094	17.2278	61.8946	9.84467	0.000194277	2.1919	up
ENSMUSG00000025911	Adhfe1	85	73	84	78	70	338	267	90	159	154	0.763626	0.638793	0.791698	0.900799	0.625073	2.45905	2.44012	0.857496	1.36552	0.976825	0.00135943	1.15618	up
ENSMUSG00000028255	Clca1	140499	275247	313936	298876	218078	2541	22611	37017	11008	49406	1050.16	2144.22	2439.92	2228.6	1726.28	14.1261	178.14	284.507	82.1381	277.966	2.62409e-06	-2.64524	down
ENSMUSG00000052270	Fpr2	64	42	42	33	35	1580	49	121	657	160	1.58867	1.14404	1.10011	0.844013	0.891731	30.2723	1.48439	3.23787	16.6923	3.15482	0.00012874	2.38343	up
ENSMUSG00000074818	Pdzd7	681	615	720	575	664	100	155	143	67	214	4.55948	4.36836	5.01357	3.84874	4.75197	0.49702	1.08587	0.977306	0.443014	1.07074	2.76829e-13	-2.21756	down
ENSMUSG00000026770	Il2ra	107	139	81	66	104	589	86	231	592	240	0.696252	0.891712	0.557196	0.432795	0.680296	2.71085	0.556836	1.50476	3.65796	1.17972	0.00439774	1.43452	up
ENSMUSG00000026773	Pfkfb3	1253	1057	875	824	743	10231	1409	2720	5392	3130	7.34872	6.43697	5.31158	4.79502	4.62382	43.8596	8.66456	16.3548	31.6043	13.8296	9.44949e-06	1.85821	up
Mus_musculus_newGene_7424	Mus_musculus_newGene_7424	612	131	88	55	169	6	33	43	46	30	2.7284	0.601035	0.413581	0.246378	0.803439	0.017327	0.154109	0.193237	0.20068	0.09832	0.00235584	-1.9638	down
ENSMUSG00000034459	Ifit1	1655	2835	7054	3158	3666	628	655	309	497	2239	17.0155	30.3831	75.4399	32.4028	39.9261	4.80134	7.09984	3.26515	5.1013	17.3324	0.000203694	-1.91979	down
Mus_musculus_newGene_1133	Mus_musculus_newGene_1133	200	53	36	65	56	5	6	37	16	18	3.15099	0.839474	0.659134	1.00536	0.975097	0.047815	0.09197	0.57513	0.222036	0.281768	0.00629281	-1.73965	down
ENSMUSG00000058624	Gda	8876	3715	3414	4199	5605	13343	10309	11821	10951	19814	44.67	19.4825	17.8622	21.0797	29.8725	49.949	54.6872	61.2186	55.1009	75.0627	0.000241115	1.17353	up
ENSMUSG00000054702	Ap1s3	2444	1878	1594	1796	1625	673	863	852	655	1092	23.3042	18.7293	15.8386	17.1222	17.2447	4.80954	9.24461	8.30813	6.20291	7.95258	2.59331e-07	-1.21422	down
ENSMUSG00000060470	Adgrg3	105	133	91	116	83	748	198	122	344	226	1.19561	1.58086	1.06935	1.29367	1.02679	6.36212	2.38333	1.43943	3.92577	1.90989	0.00225035	1.30043	up
ENSMUSG00000028864	Hgf	533	404	349	301	296	15629	297	1267	9950	934	4.33255	3.59179	3.23925	2.69039	3.00383	107.291	2.76928	11.1586	87.4417	6.06831	0.000158172	2.4629	up
ENSMUSG00000050896	Rtn4rl2	26	54	105	65	69	1023	52	281	683	151	0.53814	1.17189	2.28679	1.34094	1.53273	15.9586	1.13037	6.0501	14.4242	2.37379	0.00139739	1.95881	up
ENSMUSG00000064368	mt-Nd6	10616	10523	9657	12711	10001	11469	18993	35848	49722	24254	558.794	577.291	528.549	667.445	557.475	449.01	1053.82	1940.34	2612.91	960.976	0.00905705	1.22395	up
ENSMUSG00000041324	Inhba	194	190	145	129	143	7497	134	509	8946	148	0.825252	0.842491	0.640983	0.549911	0.643733	26.7607	0.67198	2.49003	41.5714	0.475272	0.000377147	2.45748	up
ENSMUSG00000041329	Atp1b2	270	193	239	202	243	1568	315	741	1757	440	2.5938	1.9305	2.38103	1.92963	2.4672	11.2062	3.17359	7.31807	16.853	3.17672	0.00029816	1.7037	up
ENSMUSG00000022032	Scara5	661	420	332	366	642	7527	631	922	2982	1417	4.75515	3.14516	2.4816	2.62821	4.89568	40.334	4.78235	6.82147	21.4523	7.67631	0.000868345	1.82404	up
ENSMUSG00000037440	Vnn1	26	38	37	48	50	78	438	194	50	338	0.292492	0.441318	0.429315	0.530713	0.590709	0.655312	5.21483	2.25094	0.553234	2.87053	0.000727371	1.92621	up
ENSMUSG00000037447	Arid5a	401	565	574	425	369	3869	523	845	2144	1112	2.44135	3.7342	3.95263	2.63309	2.63389	20.7056	3.27595	6.81564	17.7217	6.60773	0.00161407	1.46522	up
ENSMUSG00000027907	S100a11	2316	2775	2848	3038	2714	11755	3325	20235	26731	6677	123.807	154.595	158.277	161.988	153.661	467.428	187.327	1112.36	1426.71	268.679	0.000189363	1.9236	up
ENSMUSG00000027068	Dhrs9	106	851	1273	947	678	3917	2098	7139	3149	5001	0.673336	5.65881	8.44298	6.02747	4.57714	18.5919	14.1084	46.8411	20.0607	24.0207	0.000411518	1.93756	up
ENSMUSG00000022372	Sla	926	919	571	642	614	5332	778	985	2147	1878	9.57209	9.76697	5.96118	6.41813	6.63215	39.8527	8.31377	10.1304	21.5978	14.6379	0.00646534	1.23083	up
ENSMUSG00000050666	Vstm4	412	325	263	241	321	1822	325	620	1148	673	4.09598	3.36692	2.71877	2.39033	3.37534	13.4861	3.40132	6.34064	11.4056	5.03583	0.00215028	1.26052	up
ENSMUSG00000000142	Axin2	1555	1553	1920	1474	1316	251	692	228	405	172	10.9946	11.4055	14.4089	10.1912	9.90365	1.28647	5.06674	1.56847	2.59245	0.849358	1.93704e-05	-1.90781	down
ENSMUSG00000025176	Hoga1	204	164	160	168	248	81	50	60	50	120	3.46377	2.92387	2.77388	2.80757	4.41073	0.998894	0.873399	1.08602	0.936463	1.49687	1.34379e-08	-1.4751	down
ENSMUSG00000014813	Stc1	128	204	123	140	64	3158	143	389	5200	174	0.83045	1.37863	0.830206	0.903765	0.437241	15.2856	0.977841	2.60261	33.7889	0.851719	0.000567801	2.33233	up
ENSMUSG00000002289	Angptl4	83	84	28	77	97	7312	495	870	1809	600	0.683203	0.715329	0.234548	0.632194	0.844598	56.6408	4.30634	7.73013	16.7857	4.20704	1.76062e-10	3.50892	up
ENSMUSG00000023224	Serping1	5153	5146	5203	4644	4937	31005	4431	10685	27284	8362	79.5979	82.8673	83.6053	71.5878	80.799	356.374	72.1671	169.764	420.928	97.2513	0.00564147	1.35768	up
ENSMUSG00000068762	Gstm6	392	303	296	339	290	25	75	137	21	179	9.33033	7.49419	7.35395	8.06131	7.35838	0.444945	1.85107	3.38374	0.450382	3.21896	0.00424131	-1.61175	down
ENSMUSG00000022952	Runx1	492	522	525	415	481	2540	724	926	2654	1026	2.55937	2.8458	3.10329	2.18321	2.69612	9.96323	3.99726	5.06895	14.4113	4.35719	0.000339396	1.42453	up
ENSMUSG00000027200	Sema6d	1650	1649	1554	1663	1967	5043	3363	4066	4383	4830	8.38763	8.36375	7.54936	7.98834	10.9071	18.55	17.2148	19.3312	20.5846	16.9687	1.31987e-21	1.22921	up
ENSMUSG00000049709	Nlrp10	275	179	146	134	214	142	62	93	60	91	1.66722	1.12616	0.914769	0.806845	1.37278	0.636142	0.392484	0.574359	0.359537	0.414516	0.000125297	-1.1598	down
ENSMUSG00000001131	Timp1	44	69	42	55	50	5045	39	260	2417	69	1.34709	2.22667	1.33302	1.71521	1.64423	118.633	1.28143	8.33835	76.3835	1.64878	0.000132402	2.61877	up
ENSMUSG00000040249	Lrp1	13120	11879	12730	12436	12017	66392	17110	14461	41986	21410	24.1044	22.7562	24.359	22.8199	23.3716	90.6697	33.1021	27.2998	77.186	29.5757	0.00591436	1.10306	up
ENSMUSG00000059173	Pde1a	388	456	455	546	415	4150	396	1042	3659	657	2.71334	3.12139	3.11074	3.55527	2.90747	22.8545	2.79482	7.10608	24.1643	4.34226	0.00504869	1.6053	up
ENSMUSG00000030554	Synm	7135	8776	8285	10966	9297	5898	2989	3312	5337	5611	26.3701	33.5235	31.7097	40.1001	36.1959	16.1003	11.6057	12.6506	19.7978	15.5602	2.11716e-07	-1.0514	down
ENSMUSG00000028527	Ak4	1753	985	526	858	849	3990	2153	3467	1079	5762	11.1131	6.42999	3.42662	5.40714	5.7434	19.0352	14.4024	22.9567	6.90919	27.5242	0.00155531	1.40725	up
ENSMUSG00000028525	Pde4b	792	884	893	698	627	9022	774	1677	8247	1395	5.6957	7.70758	6.80603	5.77512	5.53249	55.9601	5.98688	14.2462	55.8172	7.6927	0.0019163	1.80638	up
ENSMUSG00000073489	Ifi204	245	284	559	367	370	1979	330	648	1558	1346	2.91126	3.52008	6.91439	4.34889	4.66164	17.5103	4.13572	7.92654	18.4985	12.0488	0.00328094	1.33302	up
ENSMUSG00000038692	Hoxb4	32	33	25	35	45	183	159	54	125	131	0.335741	0.36359	0.268648	0.369262	0.496493	1.44693	1.78228	0.585272	1.32736	1.04848	9.34846e-07	1.68415	up
ENSMUSG00000001670	Tat	1540	506	446	634	724	1862	2192	3591	1268	4334	17.8042	6.07823	5.34486	7.33917	8.91832	15.9632	26.6437	42.5794	14.5639	37.6741	0.00131243	1.49662	up
ENSMUSG00000030043	Tacr1	266	305	282	358	280	3492	330	1031	3547	490	1.46851	1.75649	1.62241	1.97368	1.63387	14.3813	1.92201	5.87094	19.6102	2.04212	0.000627433	1.94442	up
ENSMUSG00000029154	Cwh43	562	698	733	697	587	2941	802	2270	2231	1667	5.73232	7.39535	7.7138	6.98967	6.26978	22.2888	8.5022	23.8304	22.479	12.9031	1.25186e-05	1.39109	up
ENSMUSG00000036832	Lpar3	107	113	100	114	97	77	34	42	32	64	1.17578	1.29531	1.14165	1.26086	1.13523	0.630175	0.388322	0.4774	0.35384	0.526834	1.03794e-09	-1.20724	down
ENSMUSG00000069171	Nr2f1	64	60	51	57	52	734	67	177	516	67	0.539344	0.53881	0.463056	0.4844	0.472352	4.66288	0.600341	1.59654	4.44208	0.44146	0.00219393	1.80456	up
ENSMUSG00000028358	Zfp618	2204	1287	1175	1243	1225	462	572	554	447	537	7.07856	4.33927	3.90282	4.00058	4.17772	1.12951	1.96637	1.92565	1.49044	1.35362	3.3622e-08	-1.47063	down
ENSMUSG00000018500	Adora2b	5	39	41	65	41	491	79	164	180	91	0.070779	0.592509	0.620074	0.945588	0.638348	5.40615	1.23023	2.48683	2.64926	1.00565	0.00359934	1.73382	up
ENSMUSG00000031503	Col4a2	6471	6887	7543	7819	6292	81202	5777	14171	49818	11905	27.4071	30.3997	33.2196	33.0357	28.2212	255.823	25.789	61.7165	210.655	37.955	0.00441764	1.63339	up
ENSMUSG00000007216	Zfp775	382	358	334	392	491	237	85	131	107	201	3.51857	3.26525	3.87356	3.86096	4.99815	1.27429	0.586833	1.45915	0.865853	1.15355	1.00618e-10	-1.48111	down
ENSMUSG00000099032	Tcf24	17	33	19	13	25	155	40	74	68	81	0.173226	0.291383	0.119116	0.090006	0.238968	0.759711	0.38132	0.522764	0.46166	0.588359	1.9598e-05	1.64037	up
ENSMUSG00000029455	Aldh2	25180	16179	16750	17278	20719	11410	10014	8854	6234	13035	182.999	122.462	129.615	125.952	161.018	64.61	79.4126	66.3787	45.4562	72.3124	1.72989e-06	-1.04534	down
ENSMUSG00000047507	Baiap3	236	179	234	175	224	84	97	77	62	177	1.3845	1.09703	1.4278	1.02286	1.38986	0.366023	0.598454	0.461841	0.362588	0.782524	0.000147217	-1.14734	down
ENSMUSG00000110266	Gm32742	125	84	83	76	70	12	9	8	10	7	0.399107	0.279003	0.275106	0.240791	0.235194	0.027186	0.027773	0.025708	0.031386	0.015551	3.56104e-25	-3.13901	down
ENSMUSG00000019122	Ccl9	636	776	659	739	675	4655	1113	1155	2796	2428	5.77681	7.34104	6.22292	6.69345	6.49268	31.4624	10.6596	10.7933	25.3681	16.603	4.99476e-06	1.51037	up
ENSMUSG00000033278	Ptprm	789	661	683	669	598	3821	759	1109	3531	960	4.28333	3.81411	3.89531	3.73925	3.49325	15.7621	4.40457	6.2649	19.6659	3.94664	0.00939724	1.26431	up
ENSMUSG00000037225	Fgf2	708	575	545	566	566	13206	581	1223	9147	702	3.27074	2.7372	2.64158	2.59274	2.7372	45.8732	2.79771	5.74756	42.0335	2.48034	0.00181862	2.03164	up
ENSMUSG00000032487	Ptgs2	329	547	294	243	328	11849	436	862	44128	507	2.01659	3.52801	1.87393	1.48341	2.12558	54.2084	2.81343	5.43752	270.334	2.34081	0.000249337	2.55479	up
ENSMUSG00000044461	Shisa2	3837	1992	1864	1887	2530	127	626	542	185	611	33.6052	18.1804	16.9728	16.4869	23.4632	0.825413	5.77963	4.87622	1.60969	4.02291	9.96042e-06	-2.17245	down
ENSMUSG00000020642	Rnf144a	250	170	196	176	132	1434	258	278	837	303	1.32199	0.945222	1.10202	0.967932	0.736726	5.86983	1.47102	1.54119	4.58571	1.23581	0.00527202	1.36857	up
ENSMUSG00000020641	Rsad2	763	1023	2942	1180	1518	260	105	79	240	660	5.49926	7.68121	22.0724	8.48472	11.5952	1.39238	0.793552	0.529609	1.73003	3.57919	1.53704e-05	-2.23341	down
ENSMUSG00000050075	Gpr171	191	154	176	156	91	1882	139	521	1552	377	2.33411	1.96202	2.24463	1.90577	1.17291	17.1806	1.7889	6.57411	19.0201	3.4751	0.000553234	1.92535	up
ENSMUSG00000022651	Retnlg	2	74	48	42	58	3211	94	117	1489	406	0.087839	3.55186	2.25338	1.89567	2.80089	110.01	4.5515	5.53079	68.4452	14.0545	0.000171608	2.5525	up
Mus_musculus_newGene_3986	Mus_musculus_newGene_3986	169	198	169	95	146	54	20	48	32	77	3.41428	4.16781	3.54198	1.91344	3.12363	0.800681	0.406739	0.985002	0.645133	1.15753	1.3899e-07	-1.77265	down
ENSMUSG00000060594	Layn	114	109	89	120	97	1104	99	240	969	155	1.90111	1.78391	1.44044	1.87039	1.73096	13.1514	1.78516	3.95087	15.6708	1.86495	0.00418729	1.68747	up
ENSMUSG00000043333	Rhbdl2	1581	1152	1007	1193	1271	464	504	637	294	1103	35.4961	26.9595	23.5064	26.7237	30.2228	7.74434	11.9193	14.6868	6.58042	18.6358	0.00212366	-1.09161	down
ENSMUSG00000040152	Thbs1	1736	4387	5366	5807	3834	88331	3716	6514	64655	6531	8.10813	21.3594	26.0622	27.0604	18.964	306.929	18.2961	31.2881	301.54	22.9639	0.00408387	1.93379	up
ENSMUSG00000060063	Alox5ap	266	307	293	240	250	2918	228	394	1719	538	5.80039	6.9749	6.64167	5.22405	5.76551	47.4866	5.24314	8.88428	37.4731	8.83452	0.00754141	1.53302	up
ENSMUSG00000102976	Zc3h11a	633	353	257	655	359	1518	767	2015	2856	838	11.8351	9.83643	6.97393	10.0038	7.63928	15.4054	10.3497	17.4423	23.8227	9.30398	0.00116644	1.56161	up
ENSMUSG00000046997	Spsb4	67	163	210	202	139	98	72	41	56	78	0.669257	1.70155	2.18976	2.01712	1.47145	0.729095	0.757542	0.423448	0.55317	0.588939	0.00102657	-1.22176	down
ENSMUSG00000006345	Ggt1	220	72	74	49	87	1031	142	296	286	214	3.32366	0.939414	1.07256	0.72784	1.36605	11.4693	2.25778	4.14022	3.84855	2.51979	0.00859911	1.46329	up
ENSMUSG00000006344	Ggt5	337	385	411	452	487	4120	782	838	1790	1496	2.17624	2.54636	2.6649	2.92945	3.21735	19.4448	5.24899	5.39193	11.2791	7.22092	4.77083e-06	1.74182	up
ENSMUSG00000035493	Tgfbi	3112	3175	3588	2977	3304	18533	3384	5068	14378	5169	31.2542	33.2743	37.4963	29.8611	35.1362	138.587	35.823	52.3038	144.185	39.126	0.00873539	1.21272	up
ENSMUSG00000028444	Cntfr	41	70	78	49	78	236	95	268	350	103	0.55013	0.997393	1.10468	0.662562	1.12298	2.40155	1.36534	3.76243	4.77992	1.05794	0.00273939	1.45365	up
ENSMUSG00000000957	Mmp14	2332	2551	2512	2396	2221	19554	1868	5524	16884	3948	24.755	28.1283	27.6361	25.4247	24.9507	153.639	20.7488	60.0005	177.763	31.4959	0.00544491	1.52659	up
Mus_musculus_newGene_7721	Mus_musculus_newGene_7721	327	277	286	260	153	9571	324	1263	3917	1001	1.6778	1.48016	1.52426	1.3298	0.829425	36.6024	1.75561	6.67501	20.1067	3.87306	1.43919e-05	2.54855	up
Mus_musculus_newGene_1893	Mus_musculus_newGene_1893	44	41	49	61	57	339	111	94	205	164	0.376744	0.360523	0.431041	0.522802	0.509779	2.16431	1.00334	0.824503	1.74956	1.05378	1.32041e-06	1.5809	up
Mus_musculus_newGene_1761	Mus_musculus_newGene_1761	63	41	50	61	57	28	34	17	24	33	0.596766	0.421096	0.47004	0.583914	0.650318	0.212785	0.362978	0.148688	0.214408	0.215843	0.00035445	-1.05752	down
ENSMUSG00000002944	Cd36	1706	1436	628	1203	829	5235	3979	1233	1997	2748	15.9612	14.4283	6.44813	11.2888	8.2245	37.1296	40.3569	12.4622	19.5573	20.2917	0.00811103	1.13791	up
ENSMUSG00000037095	Lrg1	201	262	142	160	144	12517	1148	3267	6198	3535	3.89158	5.27839	2.85453	3.07767	2.95642	180.635	23.4591	65.1809	120.057	51.6229	6.0229e-21	4.02511	up
ENSMUSG00000020473	Aebp1	1387	940	970	812	759	6642	1378	1622	4878	1798	9.9309	6.9906	7.19337	5.78217	5.72652	35.2346	10.3561	11.9649	34.7522	9.65593	0.00194882	1.40764	up
ENSMUSG00000023927	Satb1	846	851	620	546	470	2961	932	1000	2074	948	4.03313	4.13606	3.10118	2.53958	2.27852	10.5859	4.79991	5.10766	10.4001	3.41654	0.00977133	1.02207	up
ENSMUSG00000019987	Arg1	28	13	19	10	20	534	38	127	292	60	0.503475	0.231461	0.352472	0.168776	0.380153	7.33664	0.731003	2.41348	5.37665	0.821436	7.13914e-06	2.56953	up
ENSMUSG00000054203	Ifi205	161	170	250	173	152	529	189	312	633	418	2.72034	2.98414	4.4022	2.91192	2.72033	6.65563	3.36895	5.42995	10.6898	5.32549	0.0054909	1.00736	up
ENSMUSG00000006522	Itih3	46	51	39	39	45	628	76	147	418	145	0.413199	0.477027	0.364326	0.355005	0.432056	4.37774	0.73083	1.46227	3.89247	1.01205	1.19672e-05	2.12899	up
ENSMUSG00000073490	Ifi207	236	202	317	192	177	1539	247	588	1864	657	1.88383	1.67638	2.62568	1.52405	1.49263	9.13516	2.07818	4.82451	14.8545	3.94509	0.000461074	1.71387	up
ENSMUSG00000031617	Tmem184c	538	489	480	545	393	1857	512	1361	2138	816	5.59788	5.25182	5.18033	5.61381	4.41832	14.2688	5.59606	14.3942	21.8727	6.47286	0.00261554	1.23839	up
ENSMUSG00000031616	Ednra	866	774	760	696	568	8884	1186	2715	7359	1642	6.52062	6.07799	5.95336	5.23053	4.52619	49.7951	9.41464	21.0335	55.3631	9.30924	3.10858e-05	2.05723	up
ENSMUSG00000034394	Lif	129	149	137	164	167	1682	138	217	5662	429	0.872328	1.0533	1.01825	1.16958	1.19961	8.54182	0.978903	1.60195	38.4261	2.31558	0.00114714	2.20292	up
ENSMUSG00000043740	B430306N03Rik	21	36	27	22	41	600	27	80	739	69	0.14161	0.25243	0.189758	0.148719	0.295553	3.04654	0.192796	0.560484	5.09489	0.352541	0.000793159	2.20199	up
ENSMUSG00000068893	Sprr2a2	4881	4231	4168	4359	4327	8460	6557	11730	10299	11740	57.1774	54.2512	50.6917	50.9807	47.1763	74.6367	77.9639	125.458	114.488	97.6123	1.09176e-05	1.03636	up
Mus_musculus_newGene_4046	Mus_musculus_newGene_4046	43	64	72	68	41	17	33	23	15	44	1.2493	1.90878	2.11511	1.93317	1.21449	0.379396	0.950776	0.645489	0.42282	0.926966	0.00820914	-1.11452	down
ENSMUSG00000047586	Nccrp1	498	149	138	157	363	27	10	74	114	38	8.87007	2.75681	2.56032	2.79092	6.84236	0.346554	0.170286	1.34815	2.02598	0.509504	0.00418773	-1.78021	down
ENSMUSG00000074445	Sprr2a3	9519	8469	9470	8135	8051	23381	14496	28441	25915	23852	91.1906	84.3487	94.9673	77.0271	82.0048	165.227	145.897	278.456	245.885	171.076	4.39936e-08	1.28544	up
Mus_musculus_newGene_497	Mus_musculus_newGene_497	143	98	83	109	115	12	38	30	38	55	1.33861	1.00996	0.800744	1.07909	1.13156	0.101574	0.44945	0.286686	0.35695	0.4063	0.000150871	-1.56383	down
ENSMUSG00000021260	Hhipl1	270	229	176	245	349	3941	151	504	1688	434	1.42292	1.25633	0.960871	1.28828	1.94905	15.4753	0.840309	2.73284	8.8957	1.72312	0.00975123	1.63667	up
ENSMUSG00000021190	Lgmn	3544	3500	3653	3095	3344	19597	9991	8081	21471	13133	48.659	50.0733	52.167	42.3938	48.6419	200.12	144.599	114.098	294.291	135.708	1.54864e-12	1.86775	up
ENSMUSG00000009687	Fxyd5	817	704	677	592	653	4487	625	1454	6416	911	19.1832	19.3102	16.4239	13.5075	17.6431	81.1164	16.044	34.1276	158.85	16.7272	0.00871651	1.53545	up
ENSMUSG00000028978	Nos3	142	165	188	210	165	1224	369	277	804	258	0.937583	1.14012	1.2901	1.3849	1.15324	6.02099	2.56674	1.87599	5.31025	1.28171	0.00131322	1.42332	up
ENSMUSG00000001227	Sema6b	194	183	226	193	174	1989	348	379	977	581	1.58584	1.55386	1.92151	1.48047	1.48329	12.1489	2.90342	3.17007	8.13157	3.49958	2.82715e-05	1.73767	up
Mus_musculus_newGene_7957	Mus_musculus_newGene_7957	44	33	31	43	31	168	85	111	238	81	0.545857	0.606652	0.619969	0.93246	0.380533	1.63744	1.2716	1.71306	4.00114	1.02554	2.57982e-05	1.66426	up
ENSMUSG00000015243	Abca1	2144	1840	1653	1607	1563	12835	3237	2517	8023	3054	5.7077	5.10524	4.5741	4.26578	4.40454	25.4149	9.08242	6.88997	21.3227	6.11836	0.00107109	1.41809	up
ENSMUSG00000062609	Kcnj15	56	42	16	52	31	635	50	88	278	74	0.297035	0.207456	0.077577	0.264163	0.169506	2.91719	0.276273	0.478442	1.79456	0.269203	0.0037386	1.77193	up
ENSMUSG00000027867	Spag17	43	55	76	70	43	16	10	27	11	21	0.14898	0.196934	0.272568	0.240803	0.157404	0.040692	0.033018	0.092912	0.034728	0.053713	1.09504e-05	-1.69174	down
Mus_musculus_newGene_6408	Mus_musculus_newGene_6408	168	140	183	115	107	44	47	61	16	70	2.71302	2.37556	3.13598	1.89466	1.92866	0.507958	0.789262	0.998767	0.236598	0.874167	6.87221e-05	-1.54176	down
Mus_musculus_newGene_2946	Mus_musculus_newGene_2946	2442	478	319	471	799	128	118	160	224	168	7.52488	1.57929	1.01348	1.69705	2.60124	0.360395	0.56845	0.596365	0.68805	0.442178	6.25e-05	-2.10569	down
ENSMUSG00000017737	Mmp9	86	84	54	56	64	7135	123	546	3753	307	0.728398	0.746131	0.476221	0.468518	0.581995	45.6587	1.10792	4.83056	32.2358	1.98543	7.30897e-07	3.14422	up
Mus_musculus_newGene_1103	Mus_musculus_newGene_1103	4300	3581	2599	2665	2540	79354	5468	6519	49409	7051	23.1837	19.7877	14.5182	14.2868	14.6844	327.042	30.4826	36.1715	266.101	29.0243	0.000168525	2.26861	up
ENSMUSG00000055435	Maf	1389	1070	945	928	817	4055	1380	1537	3131	1827	7.07901	5.5218	4.79172	4.65643	4.44941	15.2021	7.26399	8.43516	16.8561	7.0725	0.0018687	1.01618	up
ENSMUSG00000025270	Alas2	56	18	37	21	17	150	159	68	214	263	0.74575	0.246528	0.507511	0.269559	0.238141	1.54859	2.24164	0.927324	3.00007	2.74458	1.60587e-06	2.11468	up
ENSMUSG00000030340	Scnn1a	4531	3806	4278	3892	4677	470	1644	2274	825	2671	35.3663	30.9719	34.7183	30.308	38.6699	2.71917	13.5212	18.2566	6.42679	15.6994	0.00945392	-1.2922	down
ENSMUSG00000030341	Tnfrsf1a	2611	3074	3078	2850	2836	13409	3586	4998	8766	6821	33.3879	40.9994	40.9173	36.315	38.2525	128.336	48.3022	65.7763	112.882	65.515	7.81226e-05	1.1563	up
ENSMUSG00000073413	Ly6g6d	147	99	106	103	139	6	25	17	0	37	7.33536	5.1535	5.49687	5.10369	7.34692	0.222723	1.2663	0.845852	0	1.38453	0.000563313	-2.14005	down
ENSMUSG00000045027	Prss22	0	5	0	0	0	595	44	184	182	150	0	0.106523	0	0	0	9.11739	0.945977	3.88806	3.7309	2.31958	8.04722e-13	4.33777	up
ENSMUSG00000046908	Ltb4r1	46	41	31	24	46	408	56	60	208	102	0.890397	0.828192	0.625358	0.459225	0.94339	5.93821	1.1538	1.19758	4.05655	1.50056	0.00182882	1.62878	up
ENSMUSG00000040711	Sh3pxd2b	954	1083	910	1049	996	14727	1330	2416	5814	2204	3.5131	4.15878	3.48707	3.85624	3.88725	40.369	5.1654	9.15202	21.3898	6.11234	0.000404205	1.8267	up
ENSMUSG00000109713	Pvrig	24	29	38	21	28	94	38	80	132	53	0.583487	0.752254	0.997394	0.528086	0.733497	1.76763	1.00345	2.06963	3.31902	0.990487	0.0046394	1.26794	up
ENSMUSG00000079293	Clec7a	235	240	131	98	214	1433	373	663	3241	889	2.9409	3.12362	1.76564	1.25686	2.76422	13.2502	4.92196	8.39551	39.5237	8.24526	1.84279e-05	2.25936	up
Mus_musculus_newGene_4640	Mus_musculus_newGene_4640	46	121	139	159	107	765	245	378	482	388	0.581698	1.0093	0.9842	1.07363	0.750313	4.00955	1.56989	2.62925	3.65808	2.03911	5.87167e-06	1.68349	up
ENSMUSG00000054958	Nt5c1a	20	62	78	54	42	381	68	324	336	149	0.426211	1.44217	1.79529	1.195	0.989165	6.34197	1.59469	7.43883	7.51096	2.50293	0.000318931	1.84315	up
ENSMUSG00000047330	Kcne4	235	236	163	208	161	5056	242	489	963	581	2.41367	2.52847	1.73912	2.12622	1.74409	38.6616	2.61604	5.15992	9.87624	4.48914	0.000719985	1.99493	up
ENSMUSG00000041372	B4galnt3	3919	1522	1265	1361	2525	151	581	600	345	790	31.4074	12.5653	10.5079	11.1449	21.4443	0.893058	4.95839	5.09269	2.55631	4.70096	0.000295427	-1.82463	down
ENSMUSG00000057604	Lmcd1	132	122	118	151	108	2668	162	277	1717	201	2.08227	2.00706	1.93101	2.37082	1.80219	31.3274	2.69271	4.48457	27.0579	2.38175	0.00080495	2.07423	up
ENSMUSG00000025877	Hk3	43	68	77	62	67	814	41	87	386	304	0.361429	0.600422	0.673553	0.515233	0.604252	5.38962	0.366305	0.759131	3.35265	1.94717	0.00451751	1.6749	up
ENSMUSG00000021728	Emb	560	415	342	354	353	3985	523	772	2963	780	5.22992	4.04157	3.31503	3.29172	3.48644	27.7014	5.1517	7.41218	27.6468	5.48316	0.00140631	1.67032	up
ENSMUSG00000037411	Serpine1	169	186	177	308	118	7428	253	400	6925	390	1.53101	1.75041	1.66809	2.78681	1.12426	50.1249	2.41214	3.72998	62.7238	2.66065	0.000210507	2.46485	up
ENSMUSG00000044786	Zfp36	2747	2198	2099	2414	2095	5761	2865	4188	11050	5668	27.08	22.7572	21.4985	23.7693	21.9111	42.4244	29.7825	42.461	108.682	42.2755	0.00225035	1.17182	up
ENSMUSG00000014846	Tppp3	1663	2169	2978	3145	2197	2007	1175	553	1280	1126	39.9114	54.356	73.9615	75.1195	55.3332	36.1204	29.8483	13.6165	30.9862	20.3821	0.00107777	-1.06955	down
ENSMUSG00000039760	Il22ra2	1027	632	481	462	433	111	248	85	331	328	11.2235	7.19907	5.46272	5.0404	5.01438	0.896333	2.85072	0.9517	3.611	2.69274	0.00576977	-1.34064	down
ENSMUSG00000031551	Ido1	463	274	269	315	442	979	1166	1143	457	19145	7.74085	4.78541	4.78268	5.26868	8.15962	12.7013	21.4727	19.6343	7.65943	252.231	0.000934762	2.23195	up
ENSMUSG00000021091	Serpina3n	764	1226	983	1341	1208	52018	2460	10735	32614	7094	10.1003	16.9005	13.5156	17.6965	16.9294	512.121	34.311	146.104	430.966	70.674	6.78752e-09	3.14937	up
ENSMUSG00000105504	Gbp5	444	349	486	291	463	2425	282	871	1496	1852	3.87176	3.22573	4.48557	2.57868	4.30928	15.8331	2.64432	7.87038	13.1903	12.3272	0.00215028	1.38911	up
ENSMUSG00000053175	Bcl3	1614	1711	1834	1409	1083	5779	1928	5314	4972	1819	23.9814	26.3351	28.2759	20.7832	16.9817	63.8385	30.1695	81.0052	73.8525	20.2807	0.00656589	1.17092	up
ENSMUSG00000026185	Igfbp5	4586	6446	4493	4357	3826	313069	9296	44779	275926	20660	20.8571	30.5591	21.2478	19.7696	18.4278	1059.22	44.5692	209.445	1253.02	70.7353	2.00242e-07	3.18306	up
ENSMUSG00000040938	Slc16a11	111	62	66	55	95	28	45	17	35	50	1.69423	0.954795	1.07787	0.86046	1.52506	0.300829	0.69549	0.254422	0.526807	0.572494	0.00437498	-1.15178	down
ENSMUSG00000029321	Slc10a6	102	115	65	132	48	1752	186	335	481	445	1.31169	1.5284	0.867183	1.69156	0.644674	16.7605	2.52131	4.42288	6.16891	4.30468	7.55515e-06	2.17416	up
Mus_musculus_newGene_3214	Mus_musculus_newGene_3214	68	35	34	56	49	4	13	17	2	15	0.56703	0.289895	0.295729	0.463604	0.430971	0.018774	0.109937	0.139775	0.014431	0.09265	0.000406107	-1.893	down
Mus_musculus_newGene_5400	Mus_musculus_newGene_5400	90	76	80	93	45	45	42	31	39	27	0.550431	0.48128	0.508068	0.562439	0.286038	0.202718	0.266954	0.193457	0.232892	0.120578	0.000627433	-1.08491	down
Mus_musculus_newGene_817	Mus_musculus_newGene_817	50	62	45	102	59	244	72	102	145	230	0.34396	0.533937	0.393103	0.807422	0.493194	2.2395	0.586836	0.950988	2.00665	1.16083	0.00367494	1.06542	up
Mus_musculus_newGene_2298	Mus_musculus_newGene_2298	816	247	218	281	469	28	106	100	33	208	4.83104	2.01918	1.35621	1.54903	3.63634	0.092185	0.694605	0.712576	0.149239	1.02002	0.00239797	-1.75323	down
ENSMUSG00000052751	Repin1	1526	1266	1248	1063	974	700	457	624	491	520	13.5267	11.6791	11.4961	9.37687	9.12908	4.58396	4.21873	5.71794	4.34775	3.42649	3.17161e-10	-1.19132	down
ENSMUSG00000013974	Mcemp1	52	43	18	15	27	883	25	47	427	57	0.937586	0.801785	0.338321	0.259407	0.509065	12.0039	0.466713	0.877614	7.78529	0.778504	0.00490572	1.94986	up
ENSMUSG00000020932	Gfap	74	102	107	106	126	1262	145	390	690	230	0.7578	1.0886	1.13765	1.0879	1.37117	9.68225	1.57615	4.13785	7.10114	1.79068	0.000127875	1.88717	up
ENSMUSG00000039519	Cyp7b1	67	55	43	35	54	1415	72	168	1059	110	0.844301	0.713976	0.555983	0.430576	0.718998	13.2675	0.956706	2.17725	13.3342	1.04085	0.000147217	2.36386	up
ENSMUSG00000070942	Il1rl2	322	228	191	94	258	2502	188	453	1586	378	2.47723	1.86714	1.56539	1.31284	2.07834	14.0242	1.4346	3.60472	12.4303	2.20489	0.00905705	1.58893	up
ENSMUSG00000028832	Stmn1	2419	1674	1628	1790	1676	1226	1033	663	732	1057	62.5684	48.8157	43.6595	50.135	45.9773	23.5745	28.369	18.7691	18.8266	22.4253	6.34839e-09	-1.05951	down
ENSMUSG00000034641	Cd300ld	53	42	60	48	63	391	70	91	672	82	0.542875	0.451193	0.636047	0.493832	0.679581	2.99772	0.760732	0.958214	6.92612	0.631712	0.00593938	1.69336	up
ENSMUSG00000018554	Ybx2	602	192	229	208	370	35	115	125	79	67	9.93847	3.32506	3.9335	3.42141	6.49551	0.415397	1.97682	2.0773	1.27627	0.827814	0.00151999	-1.63142	down
ENSMUSG00000024481	Lvrn	30	24	18	21	12	236	63	58	134	66	0.159036	0.133965	0.096539	0.112399	0.065487	0.955174	0.355943	0.320163	0.735925	0.26664	4.82649e-06	1.98567	up
ENSMUSG00000033006	Sox10	67	83	105	87	95	309	121	232	383	121	0.665277	0.870532	1.09795	0.866672	1.00793	2.30204	1.27706	2.39993	3.84753	0.911485	0.00554187	1.20049	up
ENSMUSG00000059325	Hopx	709	676	735	723	596	198	466	222	139	518	16.5961	16.4785	17.8741	16.6792	14.763	3.51302	11.5387	5.31374	3.29429	9.1846	0.00700975	-1.13594	down
ENSMUSG00000047945	Marcksl1	667	737	657	530	621	4636	664	1277	3247	818	11.3433	13.0605	11.6202	8.98636	11.1938	58.6882	11.9128	22.3477	55.1614	10.4712	0.00900744	1.34303	up
ENSMUSG00000041046	Ramp3	50	56	72	45	55	1095	65	144	460	144	1.1037	1.28733	1.65833	0.973951	1.29028	18.0458	1.50859	3.26124	10.175	2.39905	0.000560806	1.99341	up
ENSMUSG00000050762	Prss27	5	8	3	4	10	131	47	129	66	210	0.103056	0.170127	0.063176	0.069168	0.227367	2.11605	1.06163	2.87857	1.4256	3.43626	2.64155e-15	3.50301	up
ENSMUSG00000040026	Saa3	64	98	31	29	51	43072	885	1884	7781	2056	3.04983	4.78536	1.54642	1.39658	2.41562	1534.38	43.5222	87.534	369.627	73.4315	3.28353e-13	4.40568	up
ENSMUSG00000062515	Fabp4	1318	1510	666	1192	1043	10841	4419	1122	2941	2298	40.1759	47.9767	21.0947	36.2523	33.6649	245.856	142.012	35.1626	89.5043	52.7315	0.00339283	1.47854	up
ENSMUSG00000060615	Ang4	23	2401	4773	2998	1102	2	53	15	2	48	0.857213	96.4114	191.197	115.222	44.9587	0.044711	2.14129	0.588787	0.076937	1.37981	7.27823e-06	-3.04836	down
ENSMUSG00000075588	Hoxb2	71	68	102	51	74	265	139	123	235	124	1.18138	1.17309	1.76944	0.844959	1.30706	3.30661	2.45151	2.11036	3.92984	1.5587	0.00177054	1.08431	up
ENSMUSG00000029641	Rasl11a	54	25	78	32	34	866	127	111	338	101	1.29286	0.614305	1.95669	0.750328	0.865411	15.6201	3.2391	2.74626	8.17005	1.84228	0.000289083	2.04185	up
Mus_musculus_newGene_3417	Mus_musculus_newGene_3417	16	37	19	38	27	740	34	108	488	78	0.120107	0.297785	0.150776	0.294377	0.216094	4.30305	0.277883	0.862377	3.80512	0.456057	0.000162329	2.32982	up
ENSMUSG00000054855	Rnd1	44	33	22	32	34	868	37	90	363	57	0.57427	0.524126	0.333264	0.433753	0.466349	8.25279	0.547663	1.1838	4.69972	0.60746	0.00115399	2.0675	up
ENSMUSG00000050359	Sprr1a	8	72	94	72	100	388	361	1269	825	842	0.260295	2.50983	3.29954	2.40979	3.58098	9.77768	12.8648	44.2227	27.9089	21.4805	1.56614e-06	2.64423	up
ENSMUSG00000022122	Ednrb	705	720	660	759	554	5606	966	1284	4356	1704	4.87199	5.73699	4.69257	5.10414	4.18298	32.8296	7.13421	9.45023	32.1379	9.29743	0.000217192	1.65249	up
ENSMUSG00000066363	Serpina3f	29	57	36	34	30	1022	42	168	264	294	0.34827	0.712392	0.445281	0.402018	0.383881	10.1582	0.525296	2.29834	3.19544	2.95333	1.44139e-05	2.38222	up
ENSMUSG00000066361	Serpina3c	32	50	19	50	31	1097	113	77	220	130	0.383187	0.636025	0.238584	0.60846	0.394223	10.0667	1.46149	0.967295	2.70704	1.20266	0.000128868	2.22733	up
ENSMUSG00000025473	Adam8	240	291	258	267	258	4850	260	460	2827	670	2.10139	2.65714	2.34858	2.33782	2.38863	31.7862	2.41288	4.13928	24.8549	4.43849	0.00100201	1.97135	up
ENSMUSG00000068246	Apol9b	310	939	2218	1230	1245	94	96	47	55	692	6.34028	18.9065	43.6541	23.7777	25.0341	1.45365	1.88118	0.940896	1.00009	9.61327	0.00125399	-2.06426	down
ENSMUSG00000021573	Tppp	3389	5195	7116	7313	4523	883	2624	645	928	1606	18.1857	29.0565	39.7129	39.1536	25.7092	3.52298	14.8402	3.55595	4.97182	6.48446	4.18651e-05	-1.84546	down
ENSMUSG00000071637	Cebpd	2089	1963	1715	1947	1154	23671	2898	4456	11606	4387	15.23	14.9173	12.9994	14.164	8.90859	128.401	22.2748	33.4162	84.4945	24.0805	8.92086e-05	1.89364	up
ENSMUSG00000029561	Oasl2	3209	6156	12606	8327	8376	1889	1258	2039	2142	6718	28.5733	57.3585	117.869	73.5445	80.0915	12.4339	11.8109	18.9314	19.3319	45.2143	0.00465879	-1.42123	down
ENSMUSG00000026814	Eng	1344	1589	1781	1488	1431	10392	1506	2835	10114	2067	11.0393	13.4611	15.0615	12.1422	12.3199	63.4144	12.9112	23.7284	82.5507	12.8508	0.00939156	1.40718	up
ENSMUSG00000028415	Spink4	2202	7716	6017	8173	4748	75	830	1433	166	2848	151.48	553.341	430.535	561.038	346.007	3.83546	60.1338	101.363	11.3741	147.51	0.00996606	-1.76237	down
ENSMUSG00000059430	Actg2	15472	27861	23924	40957	29302	10092	10593	11856	10935	22546	317.453	595.192	510.347	838.784	636.593	153.953	228.909	250.074	223.814	348.08	0.00159909	-1.10149	down
ENSMUSG00000047747	Rnf150	458	854	821	812	555	2722	1229	1301	2050	2145	1.2895	2.51061	2.40835	2.28525	1.65646	5.71137	3.65381	3.77391	5.77222	4.55454	9.30995e-07	1.24131	up
ENSMUSG00000027239	Mdk	50	65	44	41	44	224	90	242	216	164	1.27922	1.74603	1.16484	1.04068	1.1908	4.35273	2.44746	6.44494	5.58162	4.38184	1.93454e-07	1.72671	up
Mus_musculus_newGene_6249	Mus_musculus_newGene_6249	151	95	93	104	119	21	45	24	44	32	2.93214	1.90831	1.72853	1.99275	2.53669	0.24112	1.0105	0.529118	0.792239	0.394991	2.75213e-06	-1.67739	down
ENSMUSG00000016763	Scube1	834	1067	1171	963	876	7194	1108	3366	4801	2412	5.18391	6.87673	7.70697	6.01819	7.38904	31.059	7.26493	29.1086	31.9318	11.8487	9.0826e-05	1.61353	up
ENSMUSG00000031342	Gpm6b	860	731	513	535	588	10114	614	1450	5538	1259	5.34831	4.77903	3.29851	3.20719	3.79913	51.7047	4.12714	9.78577	36.3691	5.91448	0.00165411	1.84512	up
ENSMUSG00000028655	Mfsd2a	25	154	169	127	122	1222	434	1524	665	1299	0.314047	2.03791	2.26632	1.60482	1.68221	11.6236	5.8072	20.01	8.45919	12.4738	8.73354e-08	2.53664	up
ENSMUSG00000032068	Plet1	118	2353	2886	2511	2421	5587	18000	41318	6009	29181	1.8999	39.8971	48.7056	40.7201	41.6747	67.678	308.793	690.042	97.2929	357.108	0.000480669	2.25851	up
ENSMUSG00000068452	Duox2	4288	4023	4311	4796	6251	7874	15747	16205	6358	29401	20.3927	19.9381	21.3181	22.753	31.4858	27.8534	78.9439	79.251	30.1868	105.255	0.00125399	1.40588	up
ENSMUSG00000027171	Prrg4	33	49	44	35	28	191	111	110	62	206	0.335673	0.477395	0.456157	0.450313	0.282531	1.57895	1.21906	1.16474	0.754944	1.52837	5.57252e-07	1.58768	up
ENSMUSG00000030579	Tyrobp	321	370	290	308	290	2101	373	369	1504	595	15.3209	18.557	14.4569	14.7964	14.7498	74.8333	18.9042	18.2533	72.1885	21.387	0.00853041	1.28408	up
Mus_musculus_newGene_6001	Mus_musculus_newGene_6001	17	18	28	11	13	3092	39	279	1542	134	0.24766	0.258714	0.414661	0.151226	0.192398	33.5016	0.594235	4.16895	22.4186	1.45881	6.28434e-08	3.43855	up
ENSMUSG00000045092	S1pr1	955	716	577	594	458	4558	873	1189	3723	1011	8.55982	6.68493	5.37254	5.30648	4.34839	30.4073	8.24969	10.9602	33.3313	6.82163	0.00447818	1.4178	up
ENSMUSG00000061808	Ttr	844	250	254	235	331	37	34	75	18	69	19.4316	5.99945	6.07496	5.38183	8.06488	0.627089	0.816155	1.76954	0.391864	1.18204	2.44688e-08	-2.64351	down
ENSMUSG00000050105	Grrp1	56	47	78	50	68	699	113	140	406	128	1.24163	1.07436	1.80373	1.09475	1.58964	11.5706	2.64856	3.19829	9.02152	2.13565	0.000283118	1.80594	up
Mus_musculus_newGene_2024	Mus_musculus_newGene_2024	90	58	20	36	66	346	52	118	465	235	0.782285	0.526977	0.179252	0.308231	0.604532	2.24971	0.47125	1.06138	4.05586	1.54102	0.00396078	1.64861	up
ENSMUSG00000062593	Gm49339	165	165	118	127	107	2408	170	543	3625	421	2.42445	2.51413	1.79924	1.85911	1.66458	26.4735	2.62242	8.32475	53.205	4.65407	5.28232e-05	2.4348	up
ENSMUSG00000014158	Trpv4	69	100	56	87	67	338	103	91	283	163	0.580832	0.87657	0.485943	0.732764	0.596759	2.12473	0.912945	0.786952	2.38555	1.03238	0.00676838	1.11311	up
ENSMUSG00000018861	Fdxr	541	473	497	499	515	271	301	203	176	385	7.58654	6.90713	7.23722	6.97286	7.63498	2.82456	4.43913	2.91838	2.4515	4.06303	3.0083e-06	-1.00843	down
ENSMUSG00000022508	Bcl6	775	826	630	646	525	3395	953	1567	3804	845	6.00064	6.66565	5.0718	4.99239	4.30242	19.5679	7.78278	12.4829	29.4259	4.92841	0.00415172	1.35267	up
ENSMUSG00000068086	Cyp2d9	1693	699	428	478	1000	160	272	149	280	219	27.9503	11.7077	7.09804	7.60322	17.5223	1.89843	4.58633	2.4552	4.44007	2.61024	5.37486e-05	-1.80487	down
ENSMUSG00000058715	Fcer1g	314	220	223	260	256	1965	311	517	2285	577	12.6446	9.24727	9.34853	10.5096	10.9313	59.0783	13.2599	21.5071	92.4202	17.5766	0.00100201	1.70244	up
ENSMUSG00000026610	Esrrg	373	173	142	201	237	62	17	11	79	13	2.22288	1.03334	0.928152	1.18096	1.52171	0.259054	0.090469	0.057164	0.555513	0.049499	4.127e-05	-2.22214	down
ENSMUSG00000044770	Scml4	2822	2061	1737	2080	1957	1291	1185	798	513	1566	15.8493	12.0293	10.1019	11.6174	11.6851	5.38668	7.02311	4.58739	2.86346	6.62296	0.00018088	-1.07586	down
ENSMUSG00000021280	Exoc3l4	117	118	103	75	84	491	175	100	265	286	1.24396	1.123	1.06912	0.670467	0.76356	3.20786	1.74246	0.934997	2.26542	1.80632	0.00147583	1.13906	up
ENSMUSG00000063564	Col23a1	359	459	532	352	457	1730	1267	926	930	1522	1.7325	2.30697	2.69187	1.69183	2.33193	6.23074	6.44738	4.59381	4.48084	5.53143	6.16346e-13	1.39009	up
ENSMUSG00000031278	Acsl4	1574	1625	1388	1370	1422	23408	1188	2031	13361	2209	8.47627	9.265	7.80333	7.26758	8.23019	94.9212	6.65881	11.3117	72.5605	8.98481	0.00695416	1.71949	up
ENSMUSG00000026890	Lhx6	33	32	29	24	20	264	47	129	295	68	0.267856	0.259278	0.233663	0.182893	0.163628	1.54583	0.466587	1.29009	2.47092	0.397067	4.92192e-05	2.04653	up
ENSMUSG00000033826	Dnah8	1792	1062	1030	1186	1166	432	313	534	350	461	3.35618	2.07323	2.00594	2.21559	2.31211	0.600827	0.61763	1.02792	0.652771	0.649169	4.83968e-11	-1.60085	down
ENSMUSG00000024798	Htr7	47	51	49	55	51	507	56	105	181	166	0.422542	0.468761	0.438118	0.472806	0.462948	3.56275	0.508209	0.938782	1.6622	1.18787	0.000799638	1.5555	up
ENSMUSG00000075122	Cd80	93	97	78	69	75	956	60	138	749	131	1.06754	1.22534	0.815299	0.732556	0.863336	7.2588	0.664177	1.50291	7.2078	1.1142	0.00919923	1.62784	up
Mus_musculus_newGene_6791	Mus_musculus_newGene_6791	42	43	60	77	32	4243	50	318	1174	146	0.59498	0.622435	0.87828	1.08143	0.465578	44.7425	0.743659	4.63217	16.608	1.55249	4.11438e-05	2.69854	up
ENSMUSG00000015437	Gzmb	47	48	61	72	165	453	246	200	413	364	0.877423	0.936951	1.19445	1.34819	3.31826	6.40844	4.93117	3.90023	7.83605	5.19828	3.74655e-05	1.73752	up
ENSMUSG00000017493	Igfbp4	4865	4907	4649	4186	4130	100343	3848	11979	51793	7399	34.7271	36.4668	34.498	29.7791	31.2033	532.933	28.9635	87.9303	368.828	39.7265	0.00122018	2.01823	up
ENSMUSG00000040732	Erg	242	229	205	224	174	1137	293	343	1368	323	2.45506	2.3793	2.69983	2.38248	2.17752	8.12669	3.12616	3.64652	12.96	2.29562	0.00602443	1.36669	up
ENSMUSG00000024401	Tnf	54	46	32	21	30	217	126	234	385	533	0.889868	0.790091	0.538247	0.334673	0.521459	2.68261	2.20032	4.00523	6.40013	6.68588	6.55446e-11	2.59945	up
ENSMUSG00000062991	Nrg1	257	446	530	451	153	21805	437	2074	13065	1105	1.86484	3.3798	4.21859	3.04363	1.04853	107.548	3.33622	15.14	94.121	5.37586	2.64931e-05	2.72414	up
ENSMUSG00000022218	Tgm1	78	80	35	44	55	1383	76	128	781	106	0.775184	0.80766	0.34446	0.409089	0.553833	9.93224	0.755973	1.27644	7.76518	0.75459	0.00103757	2.07915	up
ENSMUSG00000028517	Plpp3	2991	2448	2736	2311	2523	11126	4469	2912	6928	5506	25.8596	22.06	24.601	19.9307	23.1026	71.5655	40.7316	25.8945	59.8111	35.8375	0.000435	1.0363	up
ENSMUSG00000042041	2010003K11Rik	772	663	916	916	740	311	384	475	248	594	18.082	16.1925	22.3296	21.4135	18.3599	5.42378	9.47076	11.4405	5.78586	10.4832	0.00063362	-1.03284	down
ENSMUSG00000074195	Clca4b	123	1281	149	264	771	52040	20575	76375	66162	44276	1.11343	12.167	1.41147	2.4003	7.43463	352.84	197.696	715.889	602.098	303.791	3.19204e-20	4.8919	up
ENSMUSG00000074194	Zfp791	847	573	564	780	681	308	275	319	174	477	7.87124	5.59413	5.45644	7.22076	6.73142	2.1221	2.69044	3.05689	1.61083	3.33931	3.56419e-06	-1.21679	down
ENSMUSG00000079470	Utp14b	1161	833	785	929	827	399	523	432	410	468	4.29038	3.20756	3.01378	3.42207	3.24523	1.0945	2.03575	1.64041	1.50953	1.29927	3.19315e-06	-1.05902	down
Mus_musculus_newGene_4018	Mus_musculus_newGene_4018	126	55	35	53	49	33	18	29	25	31	1.69779	0.776814	0.490756	0.705408	0.691668	0.3249	0.253876	0.399499	0.336706	0.311703	0.00451658	-1.2062	down
Mus_musculus_newGene_5947	Mus_musculus_newGene_5947	109	118	112	150	77	7369	142	446	2073	330	0.646419	0.729221	0.690483	0.888284	0.481306	32.544	0.88846	2.72146	12.2868	1.47209	4.83198e-05	2.61744	up
Mus_musculus_newGene_7093	Mus_musculus_newGene_7093	97	153	123	95	78	3596	156	617	1140	480	1.66205	2.75339	2.20992	1.63259	1.42351	46.2145	2.83525	10.9499	19.6563	6.2309	5.97829e-06	2.51705	up
ENSMUSG00000041347	Bdkrb1	23	39	19	21	22	2980	28	101	1573	97	0.497997	0.943515	0.415253	0.415752	0.456263	59.7738	0.620579	2.31123	41.6627	1.78815	2.07575e-05	2.85789	up
ENSMUSG00000029005	Draxin	126	107	41	58	58	1029	42	378	578	136	0.659447	0.582021	0.223612	0.299932	0.317888	4.01795	0.229194	2.04196	3.02846	0.536529	0.00561739	1.74521	up
ENSMUSG00000038264	Sema7a	458	558	516	439	425	5020	565	855	2663	929	3.79036	4.80687	4.47285	3.64323	3.72755	30.9737	4.93901	7.27512	22.0222	5.82423	0.00217113	1.57864	up
Mus_musculus_newGene_2690	Mus_musculus_newGene_2690	51	94	73	94	36	26	22	42	17	43	0.691189	1.34369	1.03522	1.27597	0.514272	0.261361	0.313436	0.581685	0.225858	0.435032	0.00705635	-1.17931	down
ENSMUSG00000020695	Mrc2	673	739	860	770	739	5461	635	1411	3279	1478	3.19207	3.63641	4.21378	3.6332	3.73646	19.1666	3.15341	6.84372	15.4397	5.25474	0.00634273	1.32025	up
ENSMUSG00000052353	Cemip	54	192	89	60	31	47555	268	1276	26155	423	0.206025	0.767853	0.351886	0.227812	0.123581	135.893	1.08247	5.04062	100.314	1.22181	7.08894e-06	3.06068	up
ENSMUSG00000022876	Samsn1	238	202	129	123	118	1840	152	251	1212	334	3.42817	3.03001	1.93627	1.76616	1.8052	19.7809	2.31432	3.72927	17.4813	3.63325	0.00604658	1.62113	up
ENSMUSG00000027962	Vcam1	1727	1974	1644	1759	1456	12759	2080	4197	9631	4862	13.8192	16.544	13.5281	13.9345	12.2594	75.5798	17.3587	34.105	76.3168	29.0681	5.75195e-05	1.63482	up
ENSMUSG00000031740	Mmp2	4124	4014	4720	4260	3901	36709	3681	8041	24863	7438	36.7099	37.155	43.6736	37.7694	36.7784	242.548	34.566	73.4729	220.438	49.7823	0.0051297	1.48438	up
ENSMUSG00000009633	G0s2	75	119	70	82	98	867	119	103	540	199	2.34258	3.88011	2.27167	2.54828	3.2394	20.2056	3.92951	3.30118	16.8841	4.67748	0.00536645	1.52759	up
ENSMUSG00000025163	Cd7	102	125	124	122	84	273	482	180	310	329	2.83533	3.61182	3.58575	3.37944	2.44641	5.64075	14.1246	5.14146	8.59533	6.8698	7.72499e-05	1.34052	up
ENSMUSG00000031075	Ano1	11994	7894	8052	8425	10728	3109	2846	2964	2330	4117	87.0418	58.8137	60.4645	60.9559	81.518	14.8027	20.482	20.9169	15.1821	21.0835	2.69394e-18	-1.68233	down
ENSMUSG00000060216	Arrb2	530	612	617	446	460	2408	638	898	2230	925	8.02981	10.0242	9.80988	7.13872	7.42057	27.7903	10.315	14.0288	36.1101	10.8175	0.00407088	1.16847	up
ENSMUSG00000025930	Msc	46	41	30	32	33	239	150	77	143	192	0.71523	0.656251	0.477743	0.500362	0.540629	2.85485	2.53281	1.23782	2.34092	2.40571	3.25348e-13	1.9035	up
Mus_musculus_newGene_4203	Mus_musculus_newGene_4203	31	32	29	71	52	2204	52	107	613	87	0.210738	0.228784	0.204256	0.487556	0.376943	11.3457	0.375057	0.760837	4.23325	0.452308	0.000579911	2.30189	up
ENSMUSG00000036912	Piwil4	112	205	197	244	210	43	74	36	23	116	0.920842	1.78266	1.68561	2.01347	1.83159	0.263661	0.641306	0.295175	0.189147	0.728872	0.000152633	-1.65788	down
ENSMUSG00000020717	Pecam1	2410	2139	1754	1857	1817	10086	2667	3487	9281	2780	20.2622	18.5923	15.3205	15.445	16.0701	62.8898	23.1697	29.6449	77.2795	17.4884	0.00484409	1.23775	up
ENSMUSG00000104346	Pcdhga3	50	30	29	36	18	168	45	80	186	71	0.286042	0.178804	0.16985	0.204298	0.107292	0.721121	0.271362	0.473751	1.07118	0.307939	0.00217901	1.44707	up
ENSMUSG00000079180	Mptx2	496	7514	10876	10046	3995	8	713	365	10	622	17.0565	269.443	389.1	344.796	145.553	0.200816	25.8412	12.8816	0.329076	16.0906	0.00184289	-2.23239	down
ENSMUSG00000055373	Fut9	5330	863	474	693	1590	44	87	354	124	174	12.0865	2.06754	1.12422	1.58482	3.82808	0.073116	0.204557	0.834642	0.277312	0.294079	7.21494e-05	-2.48462	down
ENSMUSG00000047798	Cd300lf	61	81	75	90	95	2141	105	236	1484	372	0.887603	1.2133	1.11716	1.31004	1.46938	23.4238	1.63675	3.6366	21.6564	4.0747	2.75684e-05	2.44986	up
ENSMUSG00000013921	Clip3	451	605	495	496	435	2092	649	878	2174	821	4.08708	5.51841	4.41539	4.3639	3.99515	13.5232	6.03506	7.83786	19.5227	5.36797	0.00275828	1.18784	up
ENSMUSG00000049307	Fut4	8777	4870	4667	4705	4854	1191	1613	1196	959	2814	58.8544	34.0361	32.5355	31.4743	34.47	5.94015	11.3978	8.24437	6.41739	14.2027	1.61192e-08	-1.83234	down
ENSMUSG00000049303	Syt12	90	50	43	54	98	310	122	141	149	158	0.680707	0.396843	0.33957	0.410216	0.791521	1.75401	0.977159	1.10214	1.12776	0.907174	0.000799638	1.15891	up
ENSMUSG00000043029	Trpv3	2558	874	731	892	1378	55	25	194	257	59	11.9757	4.26115	3.55545	4.1661	6.82943	0.190191	0.121307	0.932747	1.20025	0.206518	6.9065e-06	-2.6095	down
ENSMUSG00000028599	Tnfrsf1b	1802	2220	2413	2376	2249	9166	2373	6380	6154	5866	12.8947	16.5447	17.9493	16.9544	17.0391	48.779	17.8981	46.9441	44.0254	31.5923	4.85676e-05	1.23091	up
ENSMUSG00000012428	Steap4	1195	678	636	546	868	14049	2477	5205	8298	4391	10.3469	6.1104	5.72548	4.70886	7.95668	90.485	22.6009	46.3436	71.7327	28.6193	7.11164e-12	2.66421	up
ENSMUSG00000112148	Lilrb4a	174	141	133	81	220	2509	136	510	2564	480	3.47346	2.93749	2.73081	1.60451	4.63198	37.324	2.89436	10.5877	51.3276	7.28418	0.000332759	2.16971	up
ENSMUSG00000038793	Lefty1	332	234	234	224	248	132	99	94	55	158	5.59147	4.10019	4.09233	3.75733	4.41955	1.65436	1.75483	1.61374	0.912504	1.99743	5.69996e-08	-1.32907	down
ENSMUSG00000052974	Cyp2f2	2028	1021	1023	1033	1240	22	224	235	82	272	29.7976	15.5646	15.5657	15.1348	19.2255	0.229993	3.44925	3.52883	1.19755	2.9957	1.47704e-05	-2.3647	down
ENSMUSG00000103472	Pcdhga7	58	64	39	49	95	299	89	74	166	161	0.361749	0.403789	0.362644	0.434355	0.641101	1.32346	0.548282	0.682862	1.12105	0.736003	0.00945729	1.07757	up
ENSMUSG00000003411	Rab3b	376	433	429	489	444	62	121	118	117	181	5.17416	4.15616	3.85161	4.36779	4.35678	0.462153	1.18788	1.02244	1.05278	1.29674	2.25337e-09	-1.82328	down
ENSMUSG00000026073	Il1r2	16	37	34	27	22	2924	55	200	921	295	0.339292	0.765822	0.692137	0.499878	0.452703	45.8631	1.11939	4.23313	18.6113	4.45287	1.31419e-07	3.22673	up
ENSMUSG00000026072	Il1r1	1310	1457	1237	1299	1103	19746	1552	2965	11560	2695	7.34596	8.56729	7.26668	7.30905	6.60212	82.0955	9.06209	16.6281	64.2026	11.286	0.000511714	1.92748	up
ENSMUSG00000069094	Pde7a	6380	3037	2660	3016	3302	2208	1387	1539	1936	1474	29.4161	14.0623	12.2201	13.3357	15.5763	7.2251	6.38191	7.07418	9.59755	4.87499	0.00014599	-1.14189	down
ENSMUSG00000043613	Mmp3	132	214	113	115	105	38571	313	1181	25467	547	1.99806	3.38189	1.7798	1.73329	1.67395	435.181	4.99125	18.4187	385.663	6.23915	1.8936e-06	3.19034	up
ENSMUSG00000046223	Plaur	183	261	252	229	203	4970	421	1047	3344	993	3.30426	4.91619	4.74175	4.1173	3.89073	67.2849	8.02968	19.5148	61.0831	13.5888	4.81067e-07	2.54121	up
ENSMUSG00000071856	Mcc	669	444	366	379	491	263	191	202	155	286	2.58139	1.75338	1.42159	1.43072	2.04317	0.718269	0.738517	0.780837	0.584399	0.833679	9.65814e-08	-1.18586	down
Mus_musculus_newGene_5861	Mus_musculus_newGene_5861	72	59	81	56	41	975	79	142	975	123	0.581537	1.28222	0.683168	0.450969	0.350447	7.43	0.674513	1.18858	8.61138	0.883424	0.000804575	2.05483	up
Mus_musculus_newGene_6830	Mus_musculus_newGene_6830	46	44	59	65	47	4271	60	281	1130	128	0.634699	0.628189	0.845611	0.906336	0.689886	44.4754	0.885097	4.03664	15.786	1.34531	4.3812e-05	2.68167	up
Mus_musculus_newGene_543	Mus_musculus_newGene_543	166	171	118	164	90	15425	281	841	4537	605	1.10188	1.187	0.784542	0.996521	1.31973	73.4045	1.98813	5.35552	27.2943	3.09247	1.79549e-06	3.03262	up
ENSMUSG00000031502	Col4a1	10521	10213	10861	11875	9573	135883	8593	22938	74881	20975	43.4491	43.9555	46.6362	48.9223	41.8685	417.515	37.407	97.4045	309.061	65.2006	0.00267034	1.70255	up
ENSMUSG00000029377	Ereg	699	1214	905	910	456	93015	1403	5388	68022	1635	4.62479	8.37254	6.22738	6.00469	3.19044	457.872	9.78151	36.6654	449.428	8.14204	1.06507e-05	2.94	up
ENSMUSG00000029371	Cxcl5	3	37	10	7	0	13196	68	604	5958	203	0.050187	0.666965	0.170501	0.114783	0	170.248	1.23818	10.7675	103.167	2.64765	0.00599116	2.00121	up
ENSMUSG00000049723	Mmp12	60	34	24	24	39	417	79	273	890	269	0.453328	0.261813	0.181608	0.17726	0.375362	2.42749	0.629801	2.14328	6.7558	1.53436	2.58843e-07	2.69706	up
ENSMUSG00000059970	Hspa2	368	285	365	281	320	2730	303	566	2728	457	3.97728	3.20524	4.10335	3.02767	3.65714	21.955	3.45335	6.28118	29.4429	3.71558	0.00853041	1.54218	up
ENSMUSG00000030732	Chrdl2	68	107	125	132	84	4165	42	1495	4521	215	1.20781	2.00086	2.33303	2.36343	1.58711	55.679	0.7808	27.6237	81.3493	2.89425	6.97588e-05	2.64071	up
Mus_musculus_newGene_4300	Mus_musculus_newGene_4300	294	154	141	161	177	7845	181	1094	2407	618	2.74702	1.49691	1.3649	1.49247	1.75057	54.7342	1.78024	11.0537	22.5735	4.36353	4.47941e-05	2.50205	up
Mus_musculus_newGene_2916	Mus_musculus_newGene_2916	27	14	8	12	31	135	49	218	230	240	0.140334	0.075059	0.044804	0.063133	0.291013	0.571852	0.303289	1.3893	1.57631	1.06352	9.75866e-08	2.6254	up
ENSMUSG00000021360	Gcnt2	1499	1469	1417	1416	1374	9440	1232	2880	7410	2350	9.71088	10.0156	9.62227	9.21084	9.51783	46.3415	8.45856	19.0747	49.0596	11.3994	0.00700975	1.33907	up
Mus_musculus_newGene_3632	Mus_musculus_newGene_3632	73	52	34	54	37	4	13	0	0	14	1.38186	1.01737	0.655419	1.01022	0.734766	0.051463	0.243996	0	0	0.188405	0.00171623	-2.10291	down
ENSMUSG00000020182	Ddc	2075	1575	1393	1762	1429	660	693	480	433	1044	28.1413	22.6039	19.7158	23.9471	20.9734	6.67908	9.97503	6.69215	5.88497	10.8069	1.60119e-09	-1.39034	down
ENSMUSG00000049811	Fam161a	407	168	184	228	227	123	69	92	80	93	5.60448	2.76813	2.74175	3.11588	3.10867	1.30874	1.1522	1.21591	1.16092	0.958066	5.11726e-07	-1.44758	down
ENSMUSG00000029368	Alb	145	100	92	114	128	35	16	16	2	11	1.94736	1.38847	1.28156	1.52116	1.82026	0.346	0.219917	0.220612	0.016627	0.105548	1.31016e-09	-2.63178	down
ENSMUSG00000023982	Guca1a	78	47	58	49	53	31	26	30	17	43	2.4263	1.52857	1.87361	1.521	1.74723	0.706211	0.85588	0.957644	0.529237	1.00628	0.000928899	-1.02187	down
ENSMUSG00000026580	Selp	102	98	61	55	40	8113	130	634	8954	219	0.808508	0.809417	0.500327	0.434254	0.330339	48.0171	1.08657	5.17894	71.1325	1.30692	2.92966e-06	3.09937	up
Mus_musculus_newGene_1580	Mus_musculus_newGene_1580	180	188	234	236	167	15779	409	1520	5890	765	1.67701	1.82796	2.27694	2.20155	1.64725	109.918	4.03145	14.6299	55.066	5.39074	7.12757e-07	3.02998	up
Mus_musculus_newGene_6580	Mus_musculus_newGene_6580	1723	697	682	846	1132	59	0	272	77	21	10.7148	4.7038	4.46781	5.57628	7.51988	0.308247	0	1.76559	0.548967	0.094053	0.00504438	-2.02695	down
ENSMUSG00000050737	Ptges	692	391	451	350	482	11662	374	753	5091	565	5.18191	3.05051	3.50592	2.61135	3.82083	64.9752	2.9506	5.79413	38.0664	3.18504	0.00540218	1.87813	up
Mus_musculus_newGene_8172	Mus_musculus_newGene_8172	119	182	173	165	103	39	65	55	43	52	0.894656	1.4798	1.30671	1.30645	0.857876	0.289654	0.605971	0.495061	0.308857	0.317428	1.8936e-06	-1.51358	down
ENSMUSG00000030748	Il4ra	1543	1838	1767	1786	1632	12387	3181	3644	6612	6588	8.51385	10.7277	10.2683	9.93079	9.91332	54.2929	19.2325	22.0175	42.2602	29.3918	4.04809e-09	1.64887	up
ENSMUSG00000066842	Hmcn1	2147	1189	1049	1119	1119	340	240	469	281	306	3.44844	2.02203	1.72663	1.79072	1.80756	0.384883	0.400047	0.734525	0.427234	0.350782	9.55264e-11	-1.96335	down
ENSMUSG00000039377	Hlx	368	343	382	413	356	2148	357	637	1849	687	4.40859	4.28531	4.75375	4.93616	4.51229	19.155	4.50949	7.85274	22.1364	6.19368	0.00609681	1.28635	up
ENSMUSG00000021281	Tnfaip2	843	734	745	612	793	11809	736	1619	6637	1883	6.19428	5.56062	5.63651	4.5465	6.16726	64.1609	5.66967	12.2333	48.2095	10.2972	0.00075798	1.90898	up
ENSMUSG00000021136	Smoc1	276	244	196	199	223	3901	558	381	1607	585	2.16759	2.01021	1.60719	1.57332	1.86152	22.9488	4.65248	3.07755	12.6301	3.48282	0.000112779	1.99755	up
ENSMUSG00000028073	Pear1	875	823	740	711	907	4371	1063	1394	2803	1416	5.41876	5.58153	4.57937	4.05615	6.31851	18.9136	6.83269	9.16444	17.4723	6.30172	0.00151175	1.18626	up
ENSMUSG00000027397	Slc20a1	32278	12513	10437	11105	15144	2748	1594	1583	1896	2212	266.677	107.802	90.1036	91.6035	132.351	17.2081	14.0113	13.5039	15.8801	13.9493	1.31987e-21	-2.93837	down
ENSMUSG00000027399	Il1a	21	28	13	21	20	543	55	184	2344	126	0.28528	0.399403	0.180361	0.286529	0.281119	5.58458	0.790577	2.60908	32.3757	1.30598	1.26051e-06	3.11325	up
ENSMUSG00000027398	Il1b	119	177	148	86	116	9056	249	831	11189	861	2.37896	3.70424	3.08201	1.72795	2.45743	135.701	5.28467	17.2152	225.038	13.0509	4.43061e-07	3.19527	up
ENSMUSG00000095788	Sirpb1a	36	28	23	13	25	501	33	52	358	42	0.685968	0.523243	0.55452	0.226782	0.579582	6.92535	0.61929	0.975745	7.34613	0.730442	0.00202005	1.99601	up
ENSMUSG00000034271	Jdp2	264	271	295	324	238	2192	313	550	971	429	4.36178	4.68464	5.08935	5.35722	4.16361	27.1924	5.53673	9.44954	16.0838	5.35011	0.00568304	1.30662	up
Mus_musculus_newGene_8379	Mus_musculus_newGene_8379	2136	798	637	824	1047	52	104	275	150	157	16.9901	6.52856	5.32292	6.72337	8.56718	0.240946	0.691642	2.18909	1.42996	0.820047	8.48625e-07	-2.42691	down
ENSMUSG00000028919	Arhgef19	990	1032	1112	1251	1251	468	793	380	221	893	9.86601	10.7882	11.5064	12.3708	12.9456	3.23143	8.58971	4.00861	1.90625	6.46216	0.00943819	-1.0524	down
ENSMUSG00000033965	Slc16a2	138	162	164	161	144	1612	310	380	1534	269	0.905995	1.10926	1.11593	1.05331	1.00201	7.88771	2.14816	2.5688	10.0767	1.32892	0.000191883	1.91023	up
ENSMUSG00000056487	Mettl7a2	1239	193	150	144	516	12	12	3	0	10	18.7931	3.04575	2.3573	2.17444	8.28319	0.133852	0.176928	0.03827	0	0.111794	1.59344e-11	-4.00196	down
ENSMUSG00000036356	Csgalnact1	108	94	68	73	61	851	89	142	894	138	0.743019	0.672822	0.485237	0.503283	0.440459	4.39952	0.649409	1.00884	6.17969	0.719427	0.00389174	1.74733	up
ENSMUSG00000019845	Tube1	161	184	170	184	154	110	70	78	61	79	1.30536	1.64738	1.52626	1.56982	1.45151	0.699248	0.632126	0.700023	0.566251	0.5486	7.71871e-15	-1.20072	down
ENSMUSG00000031825	Crispld2	1891	1947	1991	2413	1841	18374	2666	4394	7510	6496	13.1321	13.4276	14.1207	16.5623	13.7542	97.8407	19.3532	31.3304	52.1275	32.3878	4.85676e-05	1.59669	up
ENSMUSG00000038700	Hoxb5	108	123	154	118	119	288	462	227	273	339	1.54814	1.84312	2.30802	1.68691	1.80528	3.08249	7.01246	3.35554	3.92834	3.67745	5.37486e-05	1.21312	up
ENSMUSG00000043157	Arl11	101	74	26	54	64	307	68	142	357	146	1.76219	1.37361	0.43877	0.96211	1.16245	4.04465	1.25374	2.63283	6.45675	1.92332	0.00980336	1.339	up
ENSMUSG00000045657	Pcdhb10	30	34	41	40	21	192	46	70	134	51	0.278911	0.335166	0.404132	0.381739	0.21264	1.36268	0.461599	0.683435	1.27706	0.362035	0.00643019	1.26705	up
ENSMUSG00000074207	Adh1	56802	26710	24377	28664	35952	1014	4330	11960	2071	10060	1040.07	509.719	464.105	523.592	697.163	13.8081	83.5553	225.188	37.844	138.653	0.000555709	-2.0186	down
ENSMUSG00000024164	C3	9439	9591	6434	6332	6344	88723	8219	21197	53009	20325	50.2037	53.1663	35.5857	33.5973	35.733	351.026	46.0793	115.937	281.494	81.3774	0.000278754	1.81845	up
ENSMUSG00000046844	Vat1l	167	217	233	182	242	677	365	263	554	506	1.23135	1.67844	1.79922	1.34889	1.90443	3.74829	2.86584	2.01452	4.11805	2.83362	8.64053e-05	1.00254	up
ENSMUSG00000036896	C1qc	2093	1966	1971	1764	1754	6577	2040	2510	7064	3894	47.5247	46.5208	46.5281	39.9575	42.1615	111.087	48.8197	58.6125	160.135	66.5486	0.00687835	1.00205	up
ENSMUSG00000022747	St3gal6	6770	4618	4283	5226	4831	1661	1645	2633	1545	2979	70.0893	52.0869	46.1289	53.5535	52.2705	12.8788	15.2613	30.379	17.7714	20.9931	1.67376e-06	-1.32303	down
ENSMUSG00000023905	Tnfrsf12a	139	326	298	234	230	2667	314	416	904	572	3.86728	9.51923	8.63532	6.4784	6.76182	55.2002	9.16702	11.8647	25.1374	11.9635	0.00437498	1.48319	up
ENSMUSG00000023903	Mmp25	45	86	96	66	92	1169	126	178	1115	302	0.267723	0.539542	0.599801	0.39597	0.582083	5.26046	0.797087	1.09673	6.73534	1.36969	9.3657e-05	2.17587	up
ENSMUSG00000063704	Mapk15	110	47	39	44	59	16	14	14	29	32	1.54931	0.680022	0.569446	0.607837	0.881016	0.175485	0.204307	0.222445	0.40358	0.331192	0.00114887	-1.44074	down
ENSMUSG00000074794	Arrdc3	2623	1737	1932	2566	2466	11285	3928	2589	8289	6002	17.4649	12.0427	13.3627	17.031	17.3616	55.8331	27.5513	17.7065	55.0556	30.0627	0.000419102	1.24665	up
ENSMUSG00000074796	Slc4a11	29	16	23	35	42	374	38	150	287	87	0.24641	0.133813	0.202296	0.293289	0.375268	2.37519	0.344639	1.31109	2.67154	0.55776	0.000116003	2.07014	up
ENSMUSG00000022220	Adcy4	134	181	164	126	166	1383	240	298	1075	261	1.05864	1.46899	1.32908	0.979166	1.40469	8.09466	1.96873	2.41886	8.40624	1.52718	0.00139352	1.62721	up
ENSMUSG00000022227	Mcpt1	101	107	92	56	57	298	40	577	482	232	2.71002	2.98669	2.57194	1.49016	1.61726	5.96487	1.1106	15.9597	12.9387	4.68479	0.00879929	1.5502	up
ENSMUSG00000029236	Nmu	63	86	92	106	92	38	27	26	8	53	2.07447	2.94544	3.12498	3.48683	3.20938	0.931762	0.932537	0.872621	0.253636	1.30138	6.47508e-05	-1.54598	down
ENSMUSG00000035356	Nfkbiz	1278	1326	1179	1230	1536	5564	2551	3730	5881	3647	9.61592	10.3929	9.21587	9.23552	12.2363	31.1157	20.2382	28.823	44.1563	20.6646	1.16475e-09	1.53468	up
Mus_musculus_newGene_7838	Mus_musculus_newGene_7838	746	672	497	869	434	30420	1041	3202	19338	2592	3.80656	3.57064	2.63662	4.42239	2.34123	115.497	5.60057	16.8054	98.5438	9.95817	3.19315e-06	2.82121	up
ENSMUSG00000079445	B3gnt7	31761	23638	25817	24541	18039	2919	1258	5839	5222	4885	341.829	264.175	287.534	262.417	205.003	23.2852	14.1399	64.2571	56.2852	39.2141	1.0617e-09	-2.41355	down
ENSMUSG00000079442	St6galnac4	2243	2323	2244	2063	1804	1148	438	732	919	1089	16.9638	18.3133	17.7036	15.5605	14.4746	6.59068	3.55863	5.72362	7.03444	6.19741	1.29423e-12	-1.40805	down
ENSMUSG00000001901	Kcnh6	243	134	128	129	136	40	95	58	36	111	2.08423	1.15688	1.23718	1.07862	1.16875	0.244853	0.947329	0.531403	0.286724	0.670428	0.00970419	-1.1371	down
Mus_musculus_newGene_5995	Mus_musculus_newGene_5995	23	16	24	30	33	1217	21	39	332	67	0.260065	0.178509	0.280943	0.332161	0.384396	10.247	0.241247	0.448745	3.74726	0.565428	0.00142318	2.18104	up
ENSMUSG00000004371	Il11	14	121	12	20	6	13009	131	305	16922	50	0.193903	1.77266	0.1842	0.269695	0.08709	135.68	1.93201	4.38828	236.798	0.522974	0.00859911	1.92199	up
ENSMUSG00000066026	Dhrs3	1076	850	751	752	1251	3001	1972	1496	2131	2018	15.3456	12.0426	10.554	10.2588	18.8124	29.7832	28.7909	20.8883	30.0653	20.1264	1.11667e-05	1.0233	up
ENSMUSG00000099398	Ms4a14	37	36	19	21	28	106	46	84	347	62	0.244719	0.24822	0.128815	0.134135	0.195162	0.526315	0.319871	0.579811	2.3242	0.309965	0.00328094	1.71758	up
ENSMUSG00000099974	Bcl2a1d	152	129	68	99	113	758	140	120	319	390	4.80218	4.22657	2.21593	3.11488	3.76524	17.8332	4.63984	3.89376	10.0813	9.27872	0.00693065	1.24348	up
ENSMUSG00000025004	Cyp2c40	214	143	135	198	175	2	17	72	12	35	3.23919	2.24736	2.12666	2.97866	2.80603	0.016876	0.262202	1.11591	0.178525	0.389845	0.00211641	-1.9462	down
ENSMUSG00000047394	Odf3b	92	85	123	91	104	9	41	11	6	16	2.52546	2.37494	3.63879	2.51084	3.40189	0.155051	1.17583	0.292595	0.15817	0.312822	1.86078e-05	-2.17771	down
ENSMUSG00000073940	Hbb-bt	483	226	288	205	48	1026	1068	378	981	1631	18.7495	9.12833	11.6119	7.92788	1.97439	29.6542	43.714	15.0818	38.0347	47.6806	0.00225987	1.60641	up
ENSMUSG00000027313	Chac1	32	68	75	56	70	197	256	209	70	1046	0.526138	1.17986	1.29465	0.921736	1.22647	2.4442	4.49381	3.58393	1.16327	13.1353	0.000957782	1.88333	up
ENSMUSG00000070604	Vsig10l	93	70	86	60	80	201	189	148	252	202	0.655511	0.521762	0.633204	0.424912	0.597664	1.062	1.41806	1.10652	1.78836	1.08041	1.41102e-06	1.21362	up
ENSMUSG00000046768	Rhoj	886	878	937	837	796	7167	1017	2088	5753	1781	10.157	10.1744	10.984	9.46055	9.55519	57.8247	12.0697	24.2898	65.503	15.4183	0.000561117	1.63657	up
ENSMUSG00000078616	Trim30c	94	93	239	97	208	104	9	10	46	44	1.48919	1.54036	3.9482	1.53676	3.49935	1.22657	0.140182	0.148755	0.718303	0.51689	0.0056271	-1.63548	down
ENSMUSG00000024500	Ppp2r2b	53	70	76	55	68	430	120	114	242	110	0.666849	0.86878	0.938905	0.652805	0.878969	3.97843	1.51369	1.52923	3.09547	0.992752	0.00115707	1.34796	up
Mus_musculus_newGene_3888	Mus_musculus_newGene_3888	3988	3224	3485	3152	3505	787	611	1962	452	2258	40.0953	34.3444	37.6478	32.5275	37.3077	6.75074	7.1785	21.3233	4.95849	18.5015	0.00241998	-1.4275	down
Mus_musculus_newGene_3889	Mus_musculus_newGene_3889	1846	1555	1549	1575	1347	80	34	842	76	146	9.10218	7.92657	7.99222	7.6621	7.29745	0.297198	0.156622	4.44217	0.332978	0.5911	0.0056271	-1.87127	down
ENSMUSG00000092586	Ly6g6c	74	538	870	794	739	6	63	41	24	45	2.09343	15.9132	25.7457	22.5411	22.3125	0.124792	1.86467	1.1901	0.661857	0.958761	2.85815e-07	-3.00759	down
ENSMUSG00000027102	Hoxd8	62	45	32	50	40	184	466	64	148	330	0.730604	0.518564	0.337488	0.541584	0.480418	1.5244	5.44008	0.790288	1.75046	2.8194	7.72499e-05	1.95825	up
ENSMUSG00000022676	Snai2	194	202	257	214	147	1700	254	913	2035	252	2.62028	2.83529	3.59932	2.87759	2.09863	17.0844	3.61578	12.6796	27.4555	2.55644	0.00108117	1.8249	up
ENSMUSG00000036960	Clca2	67	55	67	86	33	30	8	14	28	24	0.45916	0.389452	0.512701	0.595537	0.235178	0.152055	0.055629	0.09707	0.184838	0.122551	6.17419e-05	-1.55501	down
ENSMUSG00000004035	Gstm7	314	231	234	257	234	50	97	169	66	157	6.30611	4.98414	4.8357	5.09192	4.96292	0.74666	2.05245	3.44739	1.32275	2.35643	0.0074674	-1.16544	down
ENSMUSG00000028862	Map3k6	390	389	443	506	591	1818	738	913	724	1177	2.45286	2.55527	2.89807	3.18064	3.94485	8.52026	4.9004	5.91297	4.55204	5.58235	3.15301e-05	1.01078	up
ENSMUSG00000028860	Sytl1	1981	1590	1380	1677	2001	191	626	465	175	927	27.7284	23.1911	20.0811	23.4254	29.6691	1.99684	9.2279	6.68865	2.424	9.76786	0.000323234	-1.69471	down
ENSMUSG00000034612	Chst11	535	584	487	501	460	5407	663	1059	4648	884	2.63957	3.00695	2.49999	2.46736	2.40559	19.879	3.44951	5.37904	22.9348	3.28692	0.00123426	1.76239	up
ENSMUSG00000019359	Gdpd2	92	69	96	76	101	651	162	147	457	499	1.00505	0.780359	1.08283	0.819764	1.17693	5.29539	1.86939	1.64945	5.03593	4.12531	2.62409e-06	1.77858	up
ENSMUSG00000005413	Hmox1	222	381	297	353	169	3190	300	561	3091	583	3.86266	6.90578	5.36971	6.12335	3.10607	41.3053	5.49521	10.0377	53.7189	7.63615	0.00228053	1.80091	up
ENSMUSG00000026748	Plxdc2	574	364	337	345	376	1516	577	699	1370	771	2.25717	1.49097	1.37796	1.44798	1.79201	4.78414	2.71355	3.04541	5.37483	2.28163	0.00056032	1.11685	up
ENSMUSG00000040998	Npnt	193	202	233	216	202	671	410	479	402	574	1.24709	1.73489	1.42805	1.88034	1.43525	3.10247	2.86216	3.86346	2.43439	2.93185	1.31987e-21	1.14211	up
ENSMUSG00000049130	C5ar1	224	183	194	224	192	2017	206	341	1551	372	2.40539	2.04865	2.16771	2.39491	2.18483	16.1363	2.32726	3.76391	16.6485	3.01078	0.00404764	1.61078	up
ENSMUSG00000019929	Dcn	14532	11288	10771	9867	10131	124968	11266	19691	117987	17380	225.8	182.803	174.026	152.959	166.713	1445.3	184.54	314.636	1830.61	203.458	0.00411758	1.72651	up
ENSMUSG00000033508	Asprv1	29	20	16	11	40	518	32	35	146	76	0.504475	0.356206	0.286822	0.181692	0.737	6.7945	0.586486	0.632422	2.55863	1.00554	0.00424432	1.83815	up
ENSMUSG00000022221	Ripk3	554	764	707	827	738	2579	1496	1960	1516	3468	8.04667	11.4796	10.6528	11.8851	11.2731	27.9239	22.8943	29.3922	22.009	37.9539	1.08672e-11	1.42916	up
ENSMUSG00000022226	Mcpt2	34	34	25	21	37	128	30	360	187	139	0.854612	0.886678	0.659738	0.530745	0.992237	2.44299	0.794336	9.5178	4.78629	2.67674	0.000386694	1.97175	up
ENSMUSG00000022126	Acod1	46	35	24	8	44	1381	37	136	2196	259	0.474035	0.377978	0.255513	0.07959	0.481218	10.6971	0.400646	1.4527	22.8263	2.02465	2.29541e-05	2.7957	up
ENSMUSG00000044312	Neurog3	51	70	51	76	50	0	0	9	6	4	0.889432	1.287	0.931591	1.32932	0.930844	0	0	0.157893	0.104829	0.044706	7.9885e-08	-3.01239	down
ENSMUSG00000026536	Ifi211	110	144	236	183	146	705	148	294	770	542	1.67707	2.28301	3.74111	2.78359	2.3592	8.01827	2.37778	4.62523	11.7557	6.24339	0.00444296	1.28112	up
Mus_musculus_newGene_7662	Mus_musculus_newGene_7662	48	59	44	43	42	18	36	16	11	24	0.588296	0.758226	0.560165	0.532687	0.548043	0.158843	0.471645	0.196472	0.124824	0.217594	0.00536645	-1.14326	down
ENSMUSG00000006641	Slc5a6	2602	1591	1332	1521	1382	440	1018	750	377	945	23.0892	14.9653	12.5484	13.7179	12.9623	2.89091	9.59228	6.6923	3.16813	6.37663	0.0037386	-1.19362	down
Mus_musculus_newGene_6530	Mus_musculus_newGene_6530	631	96	60	89	270	2	11	44	17	33	7.52332	0.914295	0.566945	1.2552	2.62533	0.012713	0.09524	0.521171	0.144766	0.217844	0.000563311	-2.28685	down
ENSMUSG00000109293	Dcst2	98	72	58	57	49	23	34	38	26	37	1.17128	0.895195	0.717318	0.668008	0.617905	0.201693	0.416142	0.455953	0.302781	0.326443	0.0026188	-1.07395	down
ENSMUSG00000062624	Cyp2c67	238	132	114	150	149	4	21	48	26	28	3.73974	2.15887	1.85645	2.35454	2.48304	0.043887	0.335188	0.776752	0.399637	0.32564	3.49166e-05	-2.16408	down
ENSMUSG00000025557	Slc15a1	8935	2670	2287	2967	4537	878	1028	1966	1360	1750	78.2091	24.3558	20.812	25.9011	42.0543	5.71622	9.48062	17.6895	11.8832	11.5252	0.00179462	-1.46554	down
ENSMUSG00000023868	Pde10a	143	106	159	116	111	1283	186	292	1681	287	0.68684	0.409097	0.874237	0.484241	0.411135	3.68064	0.817607	1.08798	6.44044	0.785446	0.000483803	1.95249	up
ENSMUSG00000025083	Afap1l2	271	209	190	191	184	1498	216	412	1138	286	2.08174	1.65399	1.50025	1.44225	1.48341	9.71664	1.75681	3.21332	9.24827	1.66155	0.00836715	1.37458	up
ENSMUSG00000021702	Thbs4	13411	8674	8661	9926	11262	2618	943	6417	2754	3374	114.557	77.2232	76.9291	84.5827	101.884	16.6293	8.48956	56.3666	23.4837	21.6945	0.00135375	-1.52548	down
ENSMUSG00000020077	Srgn	1131	1192	806	724	798	10276	975	2376	15579	1859	29.9639	34.0166	21.4672	19.6671	23.2887	209.664	27.6284	66.0335	429.133	36.8477	0.000992509	1.99959	up
ENSMUSG00000035948	Acss3	86	66	38	50	53	232	192	83	81	177	0.497399	0.410006	0.242021	0.291912	0.325313	1.02128	1.19345	0.493442	0.492639	0.781888	0.00224165	1.15499	up
ENSMUSG00000033777	Tlr13	473	418	323	365	388	2855	388	675	2978	1142	3.1799	2.92741	2.25976	2.44743	2.75853	14.2854	2.74531	4.66441	20.0053	5.78081	0.00139352	1.60632	up
ENSMUSG00000027931	Npr1	226	212	203	163	193	1264	257	324	604	393	1.53753	1.47879	1.41448	1.09811	1.36668	6.33877	1.84138	2.23561	4.10183	2.00455	0.00203953	1.21162	up
ENSMUSG00000031732	Phlpp2	8100	5119	4744	4855	6206	1667	1449	1204	1340	1682	28.2159	18.582	17.1783	16.8688	22.8922	4.31639	5.31508	4.31074	4.65798	4.40663	8.36954e-30	-2.04248	down
ENSMUSG00000046275	Trarg1	113	99	63	115	61	669	178	177	224	160	0.934858	0.846951	0.5351	0.943623	0.527307	4.11681	1.54457	1.50143	1.84383	0.990281	0.00170246	1.32206	up
ENSMUSG00000042190	Cmklr1	409	422	383	412	360	2118	515	733	2094	861	3.87602	4.20943	3.77009	4.01664	3.67604	15.0342	5.20244	7.5113	20.3663	6.15633	0.000555709	1.39586	up
ENSMUSG00000089929	Bcl2a1b	93	65	52	33	46	487	65	97	326	230	3.10219	2.25175	1.78391	1.07507	1.61101	12.1052	2.28977	3.31594	10.8557	5.7871	0.00162551	1.59439	up
ENSMUSG00000029231	Pdgfra	4110	3590	3977	3366	3735	22700	4626	6277	15511	10273	17.4232	16.0704	17.5635	14.0578	16.5376	71.3189	21.1472	27.0873	64.8008	31.9309	0.000217192	1.36954	up
ENSMUSG00000056071	S100a9	0	37	3	7	2	15246	174	252	4358	742	0	2.02463	0.109467	0.340279	0.078359	604.568	9.77857	13.7977	231.851	29.7701	0.0037386	2.10063	up
ENSMUSG00000039706	Ldb2	269	188	217	197	218	1048	283	461	1012	248	2.96893	2.1937	2.52828	2.12817	2.59008	8.56642	3.29674	5.28935	11.274	2.05109	0.00929185	1.21701	up
ENSMUSG00000067071	Hes6	1648	2143	2289	2279	1667	624	1055	773	330	1295	33.7115	45.7012	48.6946	46.5053	36.1162	9.4918	22.7468	16.2467	6.73497	19.9378	0.000712689	-1.28588	down
ENSMUSG00000031538	Plat	339	396	346	366	349	11837	714	877	4903	946	3.66072	4.45798	3.8853	3.94287	3.99336	95.2555	8.14107	9.75286	52.9547	7.70121	5.07464e-05	2.39602	up
ENSMUSG00000022181	C6	56	54	97	77	103	397	90	173	410	462	0.534207	0.547959	0.976419	0.820206	1.02891	2.96843	0.897951	1.6825	4.00756	3.39794	0.000206836	1.61148	up
ENSMUSG00000038151	Prdm1	358	347	340	379	401	1964	526	576	2240	1100	1.90522	1.93344	1.85165	2.18133	2.31818	7.89985	2.96481	3.1295	11.8135	4.64507	0.000244598	1.50926	up
ENSMUSG00000038156	Spon1	2023	1511	1517	1559	1369	16228	1152	5759	11511	4316	8.97742	6.98613	6.99182	6.89551	6.43185	53.5782	5.3887	26.2598	50.9868	14.4125	0.000561039	1.78496	up
ENSMUSG00000102037	Bcl2a1a	62	40	42	41	45	415	48	79	228	201	2.05716	1.38278	1.45179	1.33607	1.5778	10.2751	1.68406	2.68387	7.5901	5.03003	0.000712689	1.61873	up
ENSMUSG00000045551	Fpr1	25	51	31	29	30	845	14	78	436	89	0.515161	1.08187	0.650095	0.584462	0.635907	12.9638	0.304064	1.63645	8.97272	1.37392	0.00309527	1.98739	up
ENSMUSG00000029304	Spp1	35	42	80	57	74	1994	24	158	762	121	0.673102	0.806551	1.57156	1.06805	1.48362	28.289	0.464889	3.09873	14.503	1.729	0.00273939	2.05207	up
ENSMUSG00000059498	Fcgr3	533	489	546	473	455	4079	663	1388	4286	1714	10.8216	10.3335	11.5562	9.57497	9.78768	61.7475	14.2044	29.0454	87.3327	26.3573	2.08174e-05	1.88506	up
ENSMUSG00000047728	BC025446	106	18	17	10	47	454	204	373	314	501	2.27976	0.396449	0.473056	0.171648	0.983152	6.7631	4.62767	8.08762	6.64374	7.02157	2.75213e-06	2.49795	up
ENSMUSG00000050953	Gja1	1766	1823	1788	1854	1181	23886	1571	2911	11904	2743	15.7065	16.9302	16.5264	16.4692	11.3317	158.405	14.7245	26.7016	105.939	18.5293	0.00477828	1.68319	up
ENSMUSG00000091387	Gcnt4	112	118	132	146	186	551	561	525	420	733	0.59737	0.659877	0.731753	0.782167	1.05307	2.20024	3.17326	2.89595	2.24838	2.95992	2.15832e-16	1.83654	up
ENSMUSG00000042097	Zfp239	516	334	270	266	357	137	208	215	109	195	4.75547	3.13019	2.70751	2.37214	3.38156	0.989862	2.02456	1.97546	1.05437	1.3118	0.00633784	-1.0013	down
ENSMUSG00000020176	Grb10	700	737	751	720	629	3588	740	1364	2461	1005	3.77241	4.14519	4.2123	3.87786	3.59214	14.4022	4.23775	7.56968	13.2612	4.0808	0.0075514	1.11417	up
ENSMUSG00000020178	Adora2a	112	104	94	93	96	737	122	154	666	150	1.17233	1.13088	1.04904	1.02086	1.09883	5.93374	1.42718	1.7219	7.30422	1.18698	0.00725335	1.44747	up
ENSMUSG00000027474	Ccm2l	67	46	58	85	62	299	99	92	188	108	0.888332	0.777418	0.765741	1.10258	0.816641	2.80877	1.31815	1.23416	2.37244	1.01815	0.00482673	1.06928	up
ENSMUSG00000009248	Ascl2	300	160	210	147	192	17	24	13	26	3	5.15434	2.9326	3.76152	2.51269	3.47913	0.207801	0.439692	0.224433	0.443575	0.031849	5.18947e-12	-3.10685	down
ENSMUSG00000050747	Trim15	82	129	199	170	181	3711	1274	2717	1931	4965	1.22254	1.99651	3.13026	2.58144	2.88865	41.5211	20.3427	41.8505	28.8669	56.4252	2.11284e-30	3.76677	up
ENSMUSG00000032269	Htr3a	302	301	300	259	258	1376	375	533	897	482	4.07303	4.21476	4.20682	3.46859	3.69187	13.9078	5.32756	7.43521	12.1596	4.89082	0.000804575	1.14172	up
ENSMUSG00000000318	Clec10a	83	68	47	58	32	391	73	89	180	226	1.40665	1.18708	0.86072	0.990712	0.484839	5.14133	1.25692	1.49821	3.06537	2.8218	0.00147297	1.37672	up
ENSMUSG00000030790	Adm	118	196	208	159	137	441	249	263	406	492	2.31028	4.00925	4.23288	3.10962	2.83998	6.44397	5.14297	5.29851	7.95691	7.26423	4.45911e-05	1.00827	up
ENSMUSG00000070427	Il18bp	258	385	476	381	609	1056	446	709	1511	1882	3.5315	5.22176	6.6386	4.99911	9.271	11.4155	6.38874	11.2942	23.3849	20.8932	0.00846637	1.13584	up
ENSMUSG00000036560	Lgi4	234	255	185	243	220	1733	330	308	891	582	1.75007	1.98646	1.42222	1.8683	1.8699	9.31639	2.55585	2.413	6.55994	3.22306	0.000864581	1.40327	up
ENSMUSG00000037217	Syn1	93	150	154	128	137	432	159	272	475	200	0.776612	1.32172	1.35014	1.06907	1.2246	2.70975	1.41356	2.3577	4.00559	1.26129	0.00977272	1.02347	up
ENSMUSG00000030249	Abcc9	2423	2270	2046	1993	1608	27192	2304	4604	22045	3303	9.07471	8.8774	8.02684	7.48277	6.37174	75.9191	9.10493	17.7728	81.7138	9.35862	0.00149283	1.85657	up
ENSMUSG00000039323	Igfbp2	706	953	885	1736	551	702	210	240	257	494	14.754	20.7435	19.2308	36.1889	12.187	10.9119	4.63809	5.14916	5.3605	7.76922	0.0001941	-1.41157	down
ENSMUSG00000034898	Filip1	501	415	424	392	379	2172	441	706	1851	700	3.04211	2.57565	2.68056	2.36517	2.41835	9.74385	2.7314	4.36205	10.9916	3.16225	0.00701904	1.19494	up
ENSMUSG00000032496	Ltf	6	2	8	4	15	256	75	75	386	233	0.0577	0.020414	0.07774	0.036961	0.151175	1.8945	0.786184	0.766057	3.8373	1.74171	1.02699e-12	3.69193	up
ENSMUSG00000024059	Clip4	259	230	214	224	178	2341	238	461	1911	442	2.59089	2.48343	2.29418	2.20986	1.8663	17.5179	2.59868	4.19058	19.0544	3.41842	0.00145137	1.743	up
ENSMUSG00000024053	Emilin2	471	318	336	329	409	5324	254	541	4221	949	3.26911	2.2964	2.43173	2.28492	3.00794	27.6148	1.85346	3.88897	29.385	4.96253	0.00380703	1.81339	up
ENSMUSG00000026360	Rgs2	871	934	993	1095	735	7344	1506	1948	5530	2049	10.2603	11.5794	13.2409	12.8457	8.79761	64.824	18.9212	22.0284	76.654	18.4456	0.000113825	1.6404	up
Mus_musculus_newGene_392	Mus_musculus_newGene_392	99	76	94	105	121	10	40	44	27	18	1.06467	0.840692	1.01161	1.0828	1.33923	0.079908	0.432045	0.466308	0.275553	0.133585	0.00139747	-1.57657	down
ENSMUSG00000019817	Plagl1	164	220	206	235	171	687	383	535	589	378	0.897561	1.23356	1.70265	1.32954	1.15727	2.93159	2.62676	2.99042	3.45885	2.23876	9.61422e-07	1.22926	up
ENSMUSG00000003123	Lipe	842	776	615	671	749	4450	1741	1026	2240	1389	7.07437	6.75512	5.17341	5.86684	6.63988	29.8762	16.6735	9.70283	19.7785	8.76142	0.00014501	1.31154	up
ENSMUSG00000030165	Klrd1	46	30	35	25	40	100	98	32	72	112	1.81225	1.0002	1.11445	0.813663	1.43092	2.45214	3.57427	1.16158	2.30721	2.76751	0.00852938	1.01794	up
ENSMUSG00000038751	Ptk6	752	366	257	358	494	732	1741	2313	543	4032	5.567	2.81963	1.973	2.64303	3.8727	4.03001	13.5896	17.6119	4.01174	22.4709	0.0024726	1.64099	up
ENSMUSG00000026833	Olfm1	496	495	640	658	668	3809	729	1378	3010	1108	5.57327	5.59914	7.22328	7.29401	7.84714	30.9633	8.52821	15.3481	31.7512	8.84859	0.000952393	1.44124	up
ENSMUSG00000029380	Cxcl1	10	38	9	5	11	2697	69	354	7317	174	0.286284	1.13514	0.243827	0.116489	0.303596	57.4956	2.05698	10.4278	209.38	3.73528	8.73372e-07	3.29355	up
ENSMUSG00000031722	Hp	37	158	24	98	40	26305	973	963	7476	1076	0.747338	3.34156	0.499706	1.97389	0.856579	397.405	20.8263	20.1118	151.594	16.4379	1.23164e-09	3.80213	up
ENSMUSG00000000216	Scnn1g	588	176	38	140	200	116	43	35	71	64	5.36306	1.66809	0.35552	1.27446	1.92833	0.785801	0.413163	0.327476	0.638494	0.434009	0.00853041	-1.55704	down
ENSMUSG00000089704	Galnt2	2815	3386	3355	3487	2896	21563	3355	4933	12105	5178	18.694	23.4388	23.1665	23.1038	20.3663	106.531	23.4865	33.6862	80.2651	25.8875	0.00859911	1.22108	up
ENSMUSG00000019990	Pde7b	366	360	367	363	405	2579	361	1014	1823	828	2.71618	2.51147	2.73238	2.48745	3.25778	13.1162	2.63803	7.40718	12.6411	4.26941	0.000668874	1.48778	up
ENSMUSG00000053297	AI854703	4153	1399	1117	1440	2155	167	55	279	333	83	31.668	11.5278	8.36912	11.3727	17.5534	0.982729	0.435466	2.11653	2.38237	0.475409	4.64807e-08	-2.84159	down
Mus_musculus_newGene_51	Mus_musculus_newGene_51	41	34	28	26	38	164	59	40	71	82	0.29899	0.265511	0.233851	0.190738	0.297999	0.956981	0.479024	0.324271	0.557265	0.468871	0.0037386	1.05841	up
ENSMUSG00000035385	Ccl2	25	29	30	20	40	2618	25	196	2530	93	0.809387	0.999771	1.02795	0.637376	1.39551	65.4158	0.881263	6.74477	84.8514	2.34801	1.92009e-05	2.86988	up
Mus_musculus_newGene_1088	Mus_musculus_newGene_1088	127	84	73	63	71	9476	173	606	3873	261	0.845248	0.621057	0.446978	0.3951	0.49824	47.3386	1.1718	3.78703	24.7448	1.41705	1.99129e-06	3.05752	up
ENSMUSG00000079419	Ms4a6c	690	674	575	551	573	3657	540	977	2219	1568	10.2325	10.418	8.85718	8.1505	9.00124	40.3576	8.43562	14.8975	32.8626	17.5064	0.00352092	1.2316	up
ENSMUSG00000024349	Tmem173	843	723	633	594	668	5182	572	1591	4479	1142	9.99632	8.93812	7.80421	7.02361	8.39089	45.7407	7.15327	19.4043	53.0602	10.201	0.0056271	1.47904	up
ENSMUSG00000103332	Pcdhga2	32	21	20	54	31	326	74	68	92	52	0.184289	0.125222	0.116879	0.312424	0.190493	1.40882	0.454104	0.404777	0.531272	0.226105	0.00490572	1.48247	up
ENSMUSG00000016624	Phf21b	354	272	388	313	355	112	127	236	115	165	2.72873	2.42389	3.2142	2.53113	3.04498	0.701876	1.08897	2.02729	0.855773	1.0236	0.000992509	-1.13905	down
ENSMUSG00000062488	Ifit3b	228	312	911	333	445	242	117	105	143	362	3.11314	4.42946	12.9368	4.52989	6.43226	2.45239	1.6819	1.4619	1.93822	3.71233	0.00934822	-1.2396	down
ENSMUSG00000002565	Scin	7003	8989	8534	9873	7757	913	2929	1670	641	3507	63.9687	85.5043	80.9639	89.956	75.0433	6.1938	28.2295	15.6603	5.83071	24.0969	2.45656e-05	-1.92951	down
ENSMUSG00000023349	Clec4n	449	258	256	266	282	2110	232	506	1943	770	9.96205	6.01932	5.99334	5.99308	6.65582	35.4151	5.49574	11.7094	43.6838	12.9927	0.00661539	1.45026	up
ENSMUSG00000023341	Mx2	176	365	944	419	396	147	95	64	102	359	1.9819	4.27869	11.063	4.69634	4.72207	1.21471	1.12042	0.737985	1.14226	3.03701	0.00424131	-1.51608	down
Mus_musculus_newGene_3052	Mus_musculus_newGene_3052	46	24	36	59	43	1692	58	263	1344	88	1.79906	0.986731	1.4747	2.31347	1.78486	50.0416	2.40223	10.7232	53.3306	2.63039	3.39577e-05	2.63838	up
ENSMUSG00000020638	Cmpk2	945	1274	3039	1337	1752	298	312	261	334	1296	8.06114	11.3339	26.971	11.3795	15.8325	1.88777	2.80479	2.2867	2.84668	8.32531	0.000988338	-1.65319	down
ENSMUSG00000072941	Sod3	978	1085	1037	838	918	23050	1013	3127	28922	1348	7.14415	8.25833	7.87608	6.10862	7.09962	125.3	7.80033	23.4939	211.025	7.4156	0.000379366	2.32467	up
ENSMUSG00000037904	Ankrd9	857	755	955	728	839	372	446	361	194	564	10.1787	9.47244	12.2484	8.95084	10.7211	3.5645	5.84359	4.62266	2.36873	5.54581	6.97588e-05	-1.14996	down
ENSMUSG00000033107	Rnf125	135	136	89	181	177	1498	255	442	610	470	2.66502	2.79937	1.84209	3.51736	3.70986	22.0398	5.28203	8.98413	12.058	6.96433	7.93241e-06	1.79734	up
ENSMUSG00000047844	Bex4	136	101	97	108	114	41	37	25	19	37	4.41614	3.41474	3.26288	3.49427	3.92728	0.986646	1.24362	0.831242	0.609785	0.8956	7.18541e-17	-1.86428	down
Mus_musculus_newGene_318	Mus_musculus_newGene_318	438	159	138	190	214	6	14	17	13	18	1.80143	0.698518	0.590065	0.806316	0.931356	0.016666	0.06036	0.071066	0.049283	0.070351	7.74965e-19	-3.61174	down
ENSMUSG00000079339	Ifit1bl1	7080	6471	13777	7502	11864	3514	2813	4125	3322	8503	87.3425	83.207	176.794	92.3559	155.056	32.2786	36.5585	52.3477	40.8922	79.0089	0.00427889	-1.12204	down
Mus_musculus_newGene_1320	Mus_musculus_newGene_1320	133	45	43	48	75	16	22	14	10	16	1.82768	0.541592	0.714441	0.550634	1.23691	0.176445	0.302867	0.156485	0.105017	0.151148	9.71374e-06	-1.95775	down
ENSMUSG00000042414	Prdm14	292	73	51	60	161	4	25	15	12	36	3.10866	0.805999	0.558312	0.633868	1.81021	0.023829	0.277711	0.164273	0.118003	0.282043	0.000244598	-2.18106	down
ENSMUSG00000024190	Dusp1	957	1532	1005	1610	1121	10450	1653	2132	16528	4135	13.1251	21.9164	14.3357	22.0397	16.2855	106.7	23.9147	30.0828	226.524	42.7269	0.000593784	1.91263	up
ENSMUSG00000041293	Adgrf1	192	39	26	31	56	806	74	974	736	275	1.3576	0.285052	0.190509	0.215267	0.413853	4.24695	0.55095	7.09999	5.20721	1.46636	0.000579911	2.16939	up
ENSMUSG00000055254	Ntrk2	37	65	96	132	117	224	274	281	242	190	0.123312	0.24491	0.388394	0.552609	0.496211	0.646573	1.14613	1.13747	0.929946	0.699088	0.00389174	1.24579	up
ENSMUSG00000000184	Ccnd2	9113	9992	11889	10012	7014	5785	3302	4699	5438	4836	39.5911	45.4397	53.9802	43.4465	32.4428	18.689	15.3383	21.0651	23.6733	15.9101	2.00242e-07	-1.07277	down
ENSMUSG00000055782	Abcd2	233	213	110	177	168	1154	456	155	571	331	1.14634	1.0935	0.562042	0.869181	0.873733	4.23625	2.37116	0.7833	2.81358	1.23006	0.0083832	1.23532	up
ENSMUSG00000024503	Spink1	2910	1788	1111	1429	1954	665	188	198	296	624	188.371	120.575	74.7588	92.2658	133.927	31.9933	12.7912	13.145	19.1199	30.3794	2.21669e-10	-2.23505	down
ENSMUSG00000037820	Tgm2	5644	6214	6015	6304	5486	44389	7477	11066	19963	14489	42.8751	49.1996	47.5118	47.7722	44.1337	250.833	59.8729	86.4452	151.407	82.8519	0.000311403	1.38748	up
ENSMUSG00000031872	Bean1	141	150	153	193	152	837	163	315	537	246	1.41311	1.4885	1.58495	1.86287	1.68601	6.09483	1.67641	3.10052	5.25406	1.79395	0.00694997	1.13998	up
ENSMUSG00000031871	Cdh5	943	869	851	770	717	5488	961	1382	4893	1207	6.44472	6.1894	6.05096	5.31616	5.23136	28.012	6.93062	9.75927	33.4815	6.22514	0.00665515	1.37837	up
ENSMUSG00000031253	Srpx2	525	565	541	597	569	4621	465	968	2589	1027	5.5707	6.24205	6.31351	6.3032	6.85735	38.0278	5.61753	11.0438	28.2614	8.32314	0.00814747	1.36284	up
ENSMUSG00000032754	Slc8b1	2908	1989	1552	1788	2812	1373	880	1145	848	1498	28.0513	19.84	15.5724	17.1177	28.694	9.82069	8.84437	11.494	8.02405	10.751	4.08725e-05	-1.03378	down
ENSMUSG00000028214	Gem	290	416	408	497	265	10859	798	1822	7077	1426	3.93129	5.89496	5.75687	6.73897	3.80778	110	11.434	25.4948	96.2099	14.6134	1.11683e-06	2.65882	up
ENSMUSG00000004791	Pgf	34	50	46	45	44	354	57	102	231	55	0.521787	0.836635	0.773	0.577747	0.604294	4.25887	0.918857	1.75635	3.9007	0.649715	0.00642244	1.442	up
ENSMUSG00000007682	Dio2	17	28	26	26	22	3881	58	284	3461	93	0.078489	0.134295	0.12216	0.118389	0.108566	13.5611	0.286731	1.37087	16.2307	0.327417	4.88643e-07	3.29402	up
ENSMUSG00000094651	Gal3st2	1074	756	623	708	783	41	144	95	92	147	11.4628	9.00171	6.90088	7.27876	8.57534	0.291565	1.45463	0.931538	1.00954	1.05588	1.91051e-13	-2.70364	down
ENSMUSG00000081665	Gm15922	352	246	139	183	229	2374	154	366	2298	473	2.7769	2.02271	1.13817	1.43864	1.90572	13.9326	1.27554	2.96679	18.0995	2.80615	0.00913704	1.63661	up
ENSMUSG00000041481	Serpina3g	306	342	224	244	364	5861	349	971	2407	1692	4.62299	5.3876	3.51733	3.67799	5.8304	66.0516	5.57352	15.1137	36.4046	19.2904	1.34914e-05	2.22857	up
ENSMUSG00000023959	Clic5	17500	11739	11826	13159	14188	3328	6850	5185	3624	10442	81.5562	57.0153	57.3074	61.1773	70.0263	11.5361	33.6462	24.845	16.8593	36.6274	0.00101236	-1.21591	down
ENSMUSG00000020363	Gfpt2	91	162	123	143	148	3165	193	315	2189	370	0.835803	1.55676	1.17952	1.32022	1.44477	21.821	1.87976	2.99883	20.25	2.57629	0.000155876	2.26857	up
ENSMUSG00000071713	Csf2rb	942	979	862	723	887	11679	1107	2067	10578	2296	5.3955	5.71251	5.0168	4.12241	5.38702	49.5232	6.53132	12.1847	59.1461	9.81048	0.000244598	2.01514	up
ENSMUSG00000071714	Csf2rb2	555	424	384	303	339	4794	535	960	5430	964	3.19306	2.54306	2.30025	1.73786	2.0646	20.6161	3.24539	5.68586	31.2414	4.17866	0.000371703	2.01169	up
ENSMUSG00000026976	Pax8	56	68	98	95	105	310	99	404	424	333	0.595832	0.752093	1.07783	1.00634	1.18614	2.46252	1.10763	4.42353	4.52048	2.67059	0.000144846	1.61346	up
ENSMUSG00000022270	Retreg1	11744	6785	6118	7139	6928	2142	3771	1980	1686	4644	104.872	63.0214	56.1813	63.5868	64.3743	13.3954	33.9515	17.1662	14.1971	29.7799	5.26696e-05	-1.43295	down
Mus_musculus_newGene_4534	Mus_musculus_newGene_4534	70	48	50	34	44	312	232	838	262	564	0.425762	0.306285	0.341593	0.190414	0.266911	1.58624	1.67019	5.37645	1.54222	2.72321	6.25816e-11	2.73714	up
Mus_musculus_newGene_1616	Mus_musculus_newGene_1616	82	63	61	66	61	199	101	169	261	134	0.810388	0.577955	0.49959	0.506267	0.673748	1.16537	0.830704	1.69136	2.30251	0.824172	0.000241814	1.21562	up
ENSMUSG00000002699	Lcp2	416	416	311	351	321	2066	385	619	2452	586	3.13721	3.30931	2.44598	2.67764	2.57529	11.6901	3.05443	4.7676	18.9567	3.32004	0.00761841	1.39029	up
ENSMUSG00000053025	Sv2b	78	77	93	88	86	756	152	119	359	263	0.384106	0.393353	0.477817	0.430321	0.445897	2.79828	0.799261	0.598414	1.76936	1.00217	0.0001941	1.57401	up
ENSMUSG00000054555	Adam12	150	141	80	137	81	2338	103	439	1926	209	0.532682	0.520221	0.292901	0.483195	0.304318	6.21268	0.385239	1.61233	6.87051	0.559262	0.000619784	2.14111	up
ENSMUSG00000027360	Hdc	33	59	39	28	19	3381	55	198	2123	272	0.365476	0.699291	0.455316	0.316898	0.229091	28.7216	0.650659	2.31541	24.204	2.33417	1.52259e-06	3.08388	up
ENSMUSG00000037405	Icam1	900	927	720	616	724	6386	739	1328	3853	1465	9.69371	10.4027	8.06528	6.61783	8.25895	51.1868	8.38461	14.7097	41.4485	11.876	0.00595382	1.40305	up
ENSMUSG00000031762	Mt2	980	255	170	372	229	19729	1573	1976	6234	1324	52.3637	14.2329	9.44007	19.8207	12.8812	786.976	88.7121	108.926	334.268	53.4525	1.19672e-05	2.66793	up
ENSMUSG00000031765	Mt1	2411	729	868	1016	1044	16442	2933	4128	8637	2137	119.088	37.4111	43.8806	49.6131	54.1726	586.023	152.096	208.456	419.838	76.0182	0.000216578	1.9369	up
ENSMUSG00000026011	Ctla4	54	58	61	54	54	775	69	120	466	270	0.75763	0.843442	0.895066	0.757506	0.80277	8.14002	1.02445	1.73911	6.56884	2.86382	7.54485e-05	2.00294	up
ENSMUSG00000046245	Pilra	89	78	46	39	78	593	51	148	615	166	0.927787	0.909141	0.544519	0.402979	0.910985	4.66961	0.594692	1.65331	6.63437	1.36168	0.004814	1.66774	up
ENSMUSG00000090877	Hspa1b	1199	16645	38597	19931	1060	2957	1748	2249	1962	1155	11.6823	169.073	391.155	193.79	10.9333	21.4296	17.9504	22.5336	19.0876	8.46921	0.0023635	-2.05036	down
ENSMUSG00000042498	D330045A20Rik	349	207	163	229	160	34	84	59	55	77	2.54825	1.57419	1.23636	1.66951	1.23205	0.182306	0.644315	0.442168	0.399758	0.415124	3.43881e-06	-1.73228	down
ENSMUSG00000044139	Prss53	64	66	58	50	44	54	16	17	18	30	0.8111	0.872471	0.761936	0.635033	0.583175	0.505073	0.211245	0.217075	0.220069	0.283944	0.000442574	-1.16326	down
ENSMUSG00000024575	Pde6a	236	77	43	45	102	4	12	9	10	15	1.46326	0.489688	0.270467	0.272128	0.665519	0.017374	0.07786	0.051681	0.05725	0.06729	2.66321e-07	-2.71957	down
Mus_musculus_newGene_4864	Mus_musculus_newGene_4864	91	124	92	204	80	39	35	37	13	33	0.991151	1.67774	1.03982	2.21228	0.938633	0.321048	0.437697	0.464982	0.139668	0.340768	2.31258e-06	-1.82721	down
ENSMUSG00000066684	Pilrb1	32	32	21	40	31	214	38	63	232	52	0.557234	0.559073	0.368424	0.916772	0.509832	3.57386	0.880948	1.29825	5.20113	1.17155	0.00644472	1.50507	up
ENSMUSG00000057346	Apol9a	393	1291	2892	1595	1702	116	137	67	55	943	7.4273	25.6915	55.3213	29.7802	33.234	1.539	2.89574	1.30705	1.42853	13.0586	0.00196727	-2.01923	down
ENSMUSG00000064325	Hhip	2917	1701	1530	1555	1578	378	786	360	354	409	8.77963	5.33684	4.78703	4.66969	5.03	0.844319	2.49429	1.11267	1.06259	0.925587	1.61053e-07	-1.89705	down
ENSMUSG00000022602	Arc	35	67	51	41	24	505	37	96	491	75	0.306906	0.617776	0.473539	0.36392	0.221359	3.35013	0.345193	0.877487	4.37563	0.492239	0.00617156	1.73841	up
ENSMUSG00000029659	Medag	545	374	324	525	447	17426	381	834	3573	830	5.03756	3.60384	3.10778	4.84029	4.37631	119.919	3.71314	7.92942	32.9976	5.77566	0.00184974	2.07872	up
ENSMUSG00000038167	Plekhg6	1106	1059	1319	1292	1571	373	510	274	345	673	9.15307	9.13903	11.3529	10.6715	13.7762	2.29699	4.44506	2.33266	2.8479	4.19033	5.51493e-09	-1.58839	down
ENSMUSG00000024778	Fas	427	381	307	324	355	1190	717	664	957	1079	7.86858	7.41852	6.01885	6.00344	7.14392	16.4621	14.03	12.5725	17.7608	15.2301	4.10171e-19	1.21817	up
ENSMUSG00000006403	Adamts4	28	62	65	85	34	18681	285	1351	5441	893	0.1696	0.398239	0.415271	0.517283	0.222032	86.6005	1.86197	8.64787	33.8475	4.18782	9.00652e-11	3.95546	up
ENSMUSG00000042515	Mum1l1	18	28	36	42	37	79	92	48	62	89	0.101834	0.172531	0.219638	0.248441	0.231084	0.34854	0.736909	0.290164	0.384086	0.394317	0.0038033	1.02269	up
ENSMUSG00000006386	Tek	528	471	426	455	472	1986	734	529	1567	701	3.28336	3.07676	2.70228	2.72116	3.07104	9.03304	4.745	3.42223	9.5867	3.23976	0.00865525	1.00738	up
ENSMUSG00000051855	Mest	91	113	140	114	81	612	149	390	413	233	0.946748	1.24565	1.53171	1.19088	0.898305	4.81326	1.65115	4.24768	4.37392	1.85902	8.83552e-05	1.48067	up
ENSMUSG00000005124	Wisp1	220	236	216	261	171	3667	163	476	2274	419	1.17481	1.33498	1.25566	1.48812	0.967374	14.828	0.919407	2.62094	12.1652	1.71136	0.00252646	1.86555	up
ENSMUSG00000005125	Ndrg1	6472	5296	4659	5641	7695	12017	14636	15000	8137	24991	61.2244	52.3082	45.8325	53.2256	77.2256	84.6606	146.026	146.091	76.9721	178.208	0.000443446	1.14617	up
ENSMUSG00000039521	Foxp3	54	65	39	44	38	350	40	236	666	106	0.394375	0.476639	0.286759	0.306923	0.29196	1.90507	0.296398	1.75195	4.96266	0.590204	0.00113697	1.92673	up
ENSMUSG00000029195	Klb	644	364	309	297	375	118	69	41	58	29	4.96574	2.92705	2.47899	2.28044	3.06297	0.673445	0.560211	0.32388	0.443474	0.1642	4.19973e-12	-2.53329	down
ENSMUSG00000029193	Cckar	58	112	180	161	160	1414	362	298	179	405	0.540419	1.08237	1.74455	1.49555	1.52601	9.63762	3.47077	2.85076	1.65786	2.74607	0.0041681	1.4826	up
ENSMUSG00000034652	Cd300a	170	147	125	115	142	1169	439	300	919	606	0.9952	0.899244	0.758619	0.669032	0.879857	5.11027	2.72264	1.80788	5.39184	2.68105	4.07278e-10	2.00225	up
ENSMUSG00000033967	Rnf225	63	123	401	116	238	24	9	7	19	19	0.527775	1.07804	3.51634	0.974037	2.12369	0.146971	0.076045	0.059093	0.159934	0.120077	2.36029e-10	-3.11131	down
ENSMUSG00000029838	Ptn	937	950	800	906	549	381	174	375	329	252	15.8158	16.7175	14.0491	15.2561	9.78618	4.78034	3.07347	6.49078	5.50881	3.19185	1.29663e-07	-1.47198	down
Mus_musculus_newGene_8253	Mus_musculus_newGene_8253	810	208	119	178	352	24	7	21	18	31	4.65938	1.67224	0.815894	2.44792	2.65521	0.183663	0.017893	0.053656	0.180926	0.254266	1.7663e-12	-3.4334	down
ENSMUSG00000045573	Penk	380	374	472	560	416	3903	412	1171	3268	578	8.37766	7.34001	9.2389	12.1474	12.5058	88.7536	12.1021	25.1208	104.064	9.80013	0.00488927	1.58421	up
Mus_musculus_newGene_4635	Mus_musculus_newGene_4635	73	37	51	69	45	0	8	8	0	3	0.739081	0.385325	0.538297	0.700046	0.477375	0	0.085212	0.078501	0	0.016726	9.71374e-06	-2.70547	down
ENSMUSG00000053310	Nrgn	23	30	41	25	35	131	49	104	159	56	0.414522	0.572468	0.799092	0.462421	0.692552	1.8246	0.953951	2.00931	2.96893	0.782356	0.0013573	1.42872	up
ENSMUSG00000022894	Adamts5	286	281	215	185	212	2377	231	461	1521	286	0.723267	0.739266	0.5651	0.466093	0.56657	4.47452	0.615042	1.19871	3.84408	0.543336	0.00934822	1.50955	up
ENSMUSG00000022893	Adamts1	532	783	679	888	403	18689	1125	2074	12942	2936	2.97123	4.56146	3.94915	4.95234	2.41913	77.834	6.63194	11.9276	72.3242	12.3584	8.69515e-06	2.55277	up
ENSMUSG00000060600	Eno3	13394	3971	2968	3209	6487	525	433	584	750	672	250.038	76.4444	57.8238	59.8848	128.537	7.29888	8.52402	11.2035	13.9811	9.51494	3.45738e-13	-3.00979	down
ENSMUSG00000030278	Cidec	497	677	254	548	497	2264	3504	658	987	1215	7.93668	11.3526	4.30836	8.91969	8.59604	27.222	60.1173	10.8517	15.7532	14.7684	0.00287502	1.49085	up
ENSMUSG00000024066	Xdh	4836	4294	6250	4813	6382	19567	6292	7202	11731	19506	28.7187	26.5779	38.5864	28.5392	40.14	86.4403	39.3878	43.9759	69.6027	87.2288	0.000952393	1.02497	up
ENSMUSG00000074342	I830077J02Rik	117	128	91	84	123	505	117	141	802	267	1.23758	1.50692	1.0416	0.873928	1.4674	4.14644	1.33414	1.52293	8.40334	2.10762	0.00977505	1.38214	up
ENSMUSG00000029084	Cd38	6304	4787	4016	4562	4841	7881	14792	24570	7770	33229	52.6612	41.674	34.8858	38.0182	42.8306	48.9706	130.259	211.077	64.8006	208.959	0.000478506	1.56511	up
ENSMUSG00000006800	Sulf2	1448	1456	1376	1460	1622	3984	1997	6173	4128	5550	9.10552	9.83314	8.8986	9.20246	11.4841	20.3037	13.5068	41.9729	25.7877	26.6636	1.19672e-05	1.3904	up
Mus_musculus_newGene_6470	Mus_musculus_newGene_6470	114	77	59	79	64	5	14	35	0	7	2.7721	1.97925	1.59566	2.04635	1.73755	0.075566	0.332849	0.890388	0	0.116448	0.00859911	-1.80582	down
ENSMUSG00000017639	Rab11fip4	3214	2368	2260	2751	2524	806	1492	650	728	1710	14.4434	11.6696	11.2475	13.2315	13.4243	2.83385	6.96291	3.50509	3.62361	6.03211	0.000108016	-1.29647	down
ENSMUSG00000015702	Anxa9	22	24	31	27	23	90	45	36	60	64	0.302109	0.354665	0.449345	0.382944	0.342596	0.975436	0.702505	0.561512	0.869874	0.777069	0.000217192	1.03007	up
ENSMUSG00000079018	Ly6c1	1278	1284	1440	760	1380	6687	1704	4564	5130	4148	41.5908	43.8034	49.122	26.8233	48.059	167.705	60.3128	156.888	167.267	122.736	2.62409e-06	1.60078	up
ENSMUSG00000079014	Serpina3i	27	34	10	23	15	743	42	82	184	112	0.332882	0.429772	0.127486	0.283027	0.186397	6.85363	0.542429	1.03559	2.2721	1.04491	4.48335e-05	2.3917	up
ENSMUSG00000079012	Serpina3m	19	31	22	39	44	1645	66	312	638	211	0.283938	0.521865	0.369853	0.636909	0.753486	20.148	1.12952	5.26865	10.4799	2.60459	9.07025e-08	3.01413	up
ENSMUSG00000055193	Klk15	1094	125	98	68	412	4	0	4	7	0	35.4766	4.19471	3.32967	2.16999	14.1161	0.076152	0	0.130764	0.213459	0	1.51739e-08	-3.65435	down
ENSMUSG00000051439	Cd14	1318	914	933	971	1533	11959	1468	2889	6197	3898	22.8916	16.5405	16.8553	16.8226	28.2103	154.586	26.8904	51.6244	107.506	50.9791	7.42659e-05	1.77268	up
ENSMUSG00000039252	Lgi2	208	378	334	362	292	24354	320	1845	11391	1152	0.90478	1.71496	1.50188	1.57084	1.34456	78.8492	1.46606	8.25397	49.5218	3.76935	1.06507e-05	2.84098	up
ENSMUSG00000018774	Cd68	568	551	396	388	448	2442	593	1064	4921	853	12.6306	12.7415	9.13445	8.59362	10.5607	40.3909	13.873	24.2977	109.301	14.2485	0.00285863	1.64396	up
ENSMUSG00000026114	Cnga3	21	21	25	21	33	80	24	44	73	91	0.179784	0.166534	0.197638	0.160732	0.262028	0.566632	0.189603	0.382408	0.556226	0.523448	0.00527202	1.10987	up
ENSMUSG00000042842	Serpinb6b	254	256	190	174	172	1381	258	262	697	445	3.15192	3.32157	2.45579	2.17775	2.26386	12.7958	3.46398	3.35407	8.66412	4.16396	0.00637323	1.20606	up
ENSMUSG00000048621	Gm6377	100	71	41	59	70	718	72	93	525	159	0.972136	0.71973	0.411575	0.569667	0.721677	5.22007	0.833605	0.933254	5.97044	1.18408	0.00602443	1.61146	up
ENSMUSG00000024235	Map3k8	135	141	92	106	147	1630	252	249	760	344	1.46226	1.55566	1.01479	1.12417	1.64932	12.8911	2.82342	2.71313	8.11363	2.75266	8.42936e-05	1.86965	up
ENSMUSG00000041734	Kirrel	909	1015	997	927	753	10310	765	1405	6580	1421	3.43259	3.99052	3.90948	3.49715	3.00959	28.8629	3.02225	5.42749	24.7534	4.03213	0.00900884	1.55602	up
ENSMUSG00000046826	Fam187b	122	60	50	62	75	33	34	27	26	30	2.66356	1.37471	1.14015	1.30124	1.73458	0.540222	0.771759	0.592585	0.569169	0.50079	0.000127875	-1.30263	down
Mus_musculus_newGene_2561	Mus_musculus_newGene_2561	236	50	40	44	72	11	16	12	36	12	2.3722	0.552881	0.327877	0.330289	0.79355	0.072871	0.118529	0.091949	0.490756	0.087796	0.00224165	-1.83684	down
ENSMUSG00000028391	Wdr31	134	116	85	116	109	54	47	39	61	57	1.69111	1.5408	1.17552	1.59905	1.63642	0.448017	0.765792	0.420336	0.904728	0.650873	4.39936e-08	-1.18839	down
ENSMUSG00000035004	Igsf6	284	247	189	184	230	1725	256	564	2059	534	3.55943	3.22556	2.4607	2.29546	3.05644	16.1081	3.38784	7.28097	25.8074	5.04317	0.000762083	1.7324	up
ENSMUSG00000040364	Sec1	19	45	26	18	14	108	124	183	83	277	0.202851	0.514201	0.295071	0.188709	0.158467	0.882015	1.43795	2.0794	0.907352	2.30354	1.62105e-07	2.25819	up
Mus_musculus_newGene_4083	Mus_musculus_newGene_4083	191	71	64	84	127	0	0	6	0	0	1.08057	0.441465	0.374185	0.474556	0.764272	0	0	0.03083	0	0	8.02709e-11	-3.93302	down
ENSMUSG00000055978	Fut2	3799	5148	5278	5146	4036	5933	15333	31145	6327	28731	38.3454	55.1787	56.6635	53.515	43.8094	44.886	165.656	338.67	68.119	217.491	0.00247768	1.57186	up
ENSMUSG00000030762	Aqp8	21100	13980	11064	14991	21839	222	1435	2752	309	4212	387.702	267.71	211.373	274.769	425.001	3.02397	27.7699	51.9695	5.65766	58.2399	5.07464e-05	-2.44826	down
ENSMUSG00000031490	Eif4ebp1	552	682	634	705	618	2290	881	1308	1819	1740	7.54836	9.72037	9.00449	9.61377	8.93943	23.2978	12.6919	18.392	24.8402	17.9081	1.84171e-08	1.16459	up
ENSMUSG00000022512	Cldn1	363	230	169	223	194	1263	265	440	784	375	3.04935	2.01461	1.4784	1.86729	1.72004	7.90208	2.34881	3.80486	6.57897	2.37269	0.00934822	1.13322	up
Mus_musculus_newGene_6611	Mus_musculus_newGene_6611	64	54	41	70	54	9	27	24	14	30	0.798945	0.692264	0.519688	0.871592	0.706049	0.08247	0.351056	0.30232	0.162072	0.27821	0.00131243	-1.36049	down
ENSMUSG00000047307	Pcdhb13	33	32	24	26	34	130	39	51	95	48	0.237848	0.239604	0.181977	0.185512	0.263851	0.707838	0.295214	0.380216	0.696875	0.2621	0.00982774	1.04887	up
ENSMUSG00000059824	Dbp	6874	3107	2996	2633	2369	1041	1706	819	1098	1759	107.383	51.4374	48.3809	40.9653	39.2009	12.0649	28.0123	13.3243	17.2989	20.7279	0.000205781	-1.43353	down
ENSMUSG00000042429	Adora1	206	176	167	203	170	2331	308	710	1204	462	1.18527	1.12297	0.986774	1.25294	1.07821	10.4722	2.05466	4.31299	7.46305	2.12325	8.81189e-06	1.98613	up
ENSMUSG00000015787	Abo	315	495	436	416	383	266	114	267	180	211	4.81698	7.91811	6.95548	6.37231	6.21519	3.03421	1.79714	4.2073	2.75005	2.43594	0.000178975	-1.04466	down
ENSMUSG00000040118	Cacna2d1	1202	1123	1116	1238	1135	7231	1110	1853	5007	1952	4.90947	4.82621	4.78728	5.03646	4.94527	22.8784	4.7593	7.90601	20.4903	6.13118	0.00881511	1.22956	up
ENSMUSG00000025407	Gli1	602	498	582	482	520	210	156	58	129	97	4.27236	3.70458	4.39469	3.49276	3.98089	1.11793	1.15512	0.401248	0.916858	0.487612	1.26528e-12	-2.05596	down
ENSMUSG00000037872	Ackr1	136	167	111	98	93	1019	204	195	644	211	3.21137	4.11549	2.72474	2.30728	2.32094	17.9552	5.06368	4.72958	15.2259	3.74594	0.00215075	1.50374	up
ENSMUSG00000038721	Hoxb7	42	51	17	28	17	110	359	19	81	209	0.873824	1.1179	0.357343	0.584484	0.38054	1.72774	7.98774	0.408363	1.69138	3.32327	0.00735851	1.70766	up
ENSMUSG00000026880	Stom	3686	2571	2537	2193	2906	14148	3899	8907	10242	7650	36.1235	26.2611	25.8492	21.4431	30.1624	103.154	40.2768	89.771	100.224	56.4412	1.77119e-06	1.4723	up
ENSMUSG00000021055	Esr2	155	117	76	82	136	2	5	23	3	20	1.28189	1.02611	0.650502	0.661864	1.16771	0.009993	0.041971	0.186724	0.026174	0.120536	1.61241e-06	-2.69172	down
ENSMUSG00000044583	Tlr7	339	309	214	285	265	1201	260	405	1170	675	2.43841	2.35927	1.6364	2.14065	2.0553	6.47468	1.95787	3.04817	8.4863	3.70404	0.00754141	1.13278	up
ENSMUSG00000074882	Cyp2c68	3865	2235	1723	2631	1975	30	187	895	106	366	61.2335	36.9016	28.3892	41.5919	33.1312	0.344692	3.10858	14.5803	1.66191	4.35403	0.000942654	-2.11354	down
ENSMUSG00000024810	Il33	406	350	272	270	301	7959	485	1035	7512	769	4.36203	3.91707	3.03281	2.87873	3.42524	63.8751	5.48892	11.4278	80.7215	6.22505	6.08729e-05	2.43532	up
ENSMUSG00000026418	Tnni1	1074	245	178	212	481	28	86	29	65	91	27.2094	6.57969	4.68868	5.24559	13.0875	0.542695	2.13898	0.70662	1.68254	1.61851	1.52183e-05	-2.35475	down
ENSMUSG00000026414	Tnnt2	125	97	70	57	70	9	18	26	32	30	3.16	2.49047	1.63757	1.3542	2	0.141566	0.451561	0.590638	0.91852	0.58135	7.94484e-05	-1.70913	down
Mus_musculus_newGene_7766	Mus_musculus_newGene_7766	126	134	122	121	119	72	38	47	47	39	1.22471	1.35735	1.23767	1.17918	1.2231	0.517878	0.389387	0.46284	0.450664	0.286106	3.97476e-14	-1.44093	down
ENSMUSG00000002900	Lamb1	4097	3930	4215	3830	3476	35580	3805	5081	19212	7292	19.4177	19.383	20.7252	18.1008	17.4084	125.047	18.9913	24.7013	91.0221	25.9661	0.00899344	1.3937	up
ENSMUSG00000041476	Smpx	263	124	120	113	139	2	41	7	4	38	8.34264	3.7433	3.56873	3.74348	4.03321	0.033397	1.24342	0.164684	0.081128	0.701521	0.000468109	-2.21971	down
ENSMUSG00000019947	Arid5b	1740	1633	1387	1465	1506	9192	1888	2301	5658	2639	6.43685	7.53467	5.36066	5.40827	6.60522	25.461	7.55032	9.62457	21.1394	7.32721	0.00427889	1.19352	up
ENSMUSG00000035373	Ccl7	59	43	43	24	40	1790	36	156	2747	60	2.00137	1.51122	1.51928	0.788921	1.43809	45.3912	1.26812	5.46459	93.5276	1.52837	0.000245669	2.51919	up
ENSMUSG00000079465	Col4a3	49	59	45	39	43	23	26	21	19	27	0.153683	0.193971	0.148111	0.121773	0.144832	0.054099	0.084274	0.067499	0.057477	0.06276	0.000148306	-1.07586	down
ENSMUSG00000056427	Slit3	1045	1302	1323	1129	1050	16380	1006	2432	12934	1873	5.45606	7.09002	7.1836	5.88338	5.80932	63.6633	5.54006	13.0645	67.4723	7.36378	0.00285294	1.82701	up
ENSMUSG00000039648	Kyat1	3002	819	647	742	1574	346	434	405	342	672	42.4769	11.7551	9.28144	10.394	23.2883	3.57591	6.26896	5.89047	4.74616	7.01038	0.00155183	-1.50401	down
ENSMUSG00000056515	Rab31	1356	1250	1212	1254	1225	8182	1264	1656	3444	2639	10.6618	10.2422	9.9108	9.83951	10.2024	48.0014	10.4806	13.3891	27.1158	15.7291	0.00939955	1.11581	up
ENSMUSG00000028766	Alpl	333	413	318	326	349	11283	354	1149	9763	717	3.60219	4.65242	3.57154	3.5166	3.99574	91.1197	4.03674	12.7964	105.571	5.84031	0.00014712	2.44142	up
Mus_musculus_newGene_2683	Mus_musculus_newGene_2683	24	29	32	38	27	1924	47	129	847	98	0.142991	0.175009	0.194939	0.221677	0.170676	8.56733	0.293406	0.788933	5.06104	0.441011	1.71374e-05	2.74091	up
ENSMUSG00000020684	Rasl10b	38	65	58	60	56	440	64	99	221	118	0.297025	0.530201	0.505359	0.506675	0.511669	4.14001	0.522497	0.855088	1.99106	1.18101	0.00444231	1.36943	up
ENSMUSG00000021765	Fst	43	80	93	161	76	1423	210	165	548	222	0.416343	0.91908	1.19185	1.82794	0.894828	11.186	2.27556	1.87264	6.16425	1.78798	0.000849052	1.8483	up
ENSMUSG00000027333	Smox	933	1315	1539	1242	1181	5957	1385	2175	2855	2437	12.9459	17.9113	21.1114	15.7746	16.1433	62.5085	19.8432	32.0144	39.5824	25.7973	0.00341482	1.00781	up
ENSMUSG00000024529	Lox	351	315	353	293	239	9110	472	1612	6096	1290	2.29122	2.22957	2.44958	1.90915	1.57239	43.0022	3.19635	11.2903	40.0136	6.05198	1.95535e-06	2.64818	up
ENSMUSG00000036169	Sostdc1	51	35	38	25	43	463	51	113	594	46	0.773306	0.558272	0.599078	0.373689	0.694752	5.2732	0.82203	1.77334	9.08219	0.522965	0.00225088	1.92664	up
ENSMUSG00000038418	Egr1	359	957	452	636	527	3732	1375	1315	36819	1416	2.18238	6.07614	2.85749	3.86178	3.39496	16.9122	8.82955	8.23598	223.947	6.48993	0.000483655	2.38916	up
ENSMUSG00000025921	Rdh10	1480	1256	1229	1253	1190	9803	1497	2097	5543	2288	11.2713	9.96545	9.728	9.51947	9.5961	55.534	12.0152	16.4189	42.1393	13.1114	0.00344909	1.35997	up
ENSMUSG00000110104	Gm45717	23	25	30	61	28	541	49	78	304	73	1.2504	1.42829	1.67502	3.30703	1.62084	22.1833	2.83822	4.37708	16.7264	3.00424	0.00134379	1.90168	up
ENSMUSG00000036905	C1qb	1991	1721	1849	1655	1706	6394	1950	2981	8491	3729	49.9835	45.0344	48.2664	41.4406	45.3449	119.412	51.6055	76.9578	212.831	70.4748	0.0036961	1.17652	up
ENSMUSG00000024737	Slc15a3	193	214	199	141	174	4159	259	654	3269	568	2.24435	2.587	2.40384	1.63798	2.13739	36.0312	3.17394	7.82534	38.0108	4.97946	3.2794e-05	2.38832	up
ENSMUSG00000069806	Cacng7	277	285	341	286	278	1288	302	723	1448	417	3.42041	3.6662	4.36869	3.52363	3.6362	11.8259	3.92395	9.16966	17.8485	3.87643	0.00695416	1.24729	up
ENSMUSG00000002985	Apoe	19257	17682	17071	14790	15813	58853	26105	26725	58620	39450	380.33	363.037	350.254	290.828	330.587	864.049	539.051	537.436	1146.21	583.724	1.31785e-05	1.13821	up
ENSMUSG00000055385	Rnf212	67	71	51	61	79	30	37	23	7	45	1.88977	1.962	1.41054	1.68723	2.09479	0.606399	1.00435	0.543707	0.139338	0.90096	0.00580829	-1.20928	down
Mus_musculus_newGene_4391	Mus_musculus_newGene_4391	176	147	209	183	155	13533	351	1253	4801	636	2.18902	1.90279	2.7005	2.26798	2.03429	125.51	4.60424	16.0576	59.7618	5.96623	9.97649e-07	2.99574	up
ENSMUSG00000070564	Ntn5	30	43	7	11	14	88	36	89	65	92	0.456916	0.721401	0.110487	0.163294	0.244689	1.05316	0.595799	1.45935	1.02776	1.0917	0.00542451	1.45407	up
ENSMUSG00000031963	Bmper	71	120	71	92	76	1692	185	167	552	310	0.507472	0.89623	0.53062	0.655645	0.575499	9.06719	1.39789	1.2323	3.97023	1.67616	7.57772e-05	2.06947	up
ENSMUSG00000023484	Prph	454	446	451	538	375	2521	610	527	1067	818	7.50907	7.94543	7.98231	8.4396	6.53015	29.6623	10.3574	8.76927	16.7188	9.70864	0.00905705	1.01229	up
ENSMUSG00000031380	Vegfd	77	77	51	66	90	453	74	177	587	158	1.02024	1.05666	0.694573	0.870776	1.26114	4.49231	1.03888	2.42469	7.80128	1.57806	0.00265769	1.58631	up
ENSMUSG00000025887	Casp12	615	485	486	405	487	1561	756	734	1316	1575	6.62186	5.37922	5.26464	4.16891	5.74773	12.271	8.55339	7.97208	14.7462	12.4822	7.46412e-07	1.08379	up
ENSMUSG00000021391	Cenpp	161	106	60	70	74	56	32	27	55	58	3.83585	2.63032	1.4718	1.65566	1.86031	0.982564	0.792454	0.659996	1.29403	1.03897	0.00410779	-1.08648	down
ENSMUSG00000045062	Pcdhb7	41	48	26	36	39	270	75	124	224	49	0.319883	0.388751	0.207554	0.275886	0.319215	1.56496	0.616188	0.992413	1.74349	0.286949	0.000944407	1.60242	up
ENSMUSG00000024912	Fosl1	29	38	36	36	30	515	38	93	626	44	0.452922	0.632959	0.597424	0.571687	0.504415	6.12946	0.629584	1.52206	9.99055	0.522586	0.00165978	2.02672	up
Mus_musculus_newGene_5939	Mus_musculus_newGene_5939	92	53	35	31	58	4406	93	297	1779	207	0.498804	0.29709	0.192859	0.163987	0.32788	17.7894	0.530984	1.65785	9.63713	0.845676	7.8521e-06	2.86788	up
Mus_musculus_newGene_7955	Mus_musculus_newGene_7955	94	52	46	79	72	4	24	14	10	27	3.58677	2.03096	1.78803	2.90286	2.90976	0.109583	0.91039	0.518793	0.285808	0.791625	0.000152633	-1.86193	down
ENSMUSG00000029865	Sval1	10091	9723	9297	9980	7773	242	153	2750	857	1710	448.251	450.116	429.391	442.263	365.636	7.97717	7.13804	125.587	37.9987	57.1488	0.000140694	-2.29493	down
Mus_musculus_newGene_7645	Mus_musculus_newGene_7645	1780	1047	1031	1388	1366	15	87	251	60	427	18.1679	11.1338	10.9527	14.1307	14.7662	0.109974	0.9246	2.62287	0.601162	3.27651	0.00012254	-2.3104	down
ENSMUSG00000047907	Tshz2	1486	1682	1789	1701	1511	6349	1922	3697	6680	2933	8.50766	10.1332	10.856	9.73883	9.24471	27.5583	11.6202	21.7398	38.7918	12.9013	0.000975066	1.19867	up
ENSMUSG00000046056	Sbsn	16	18	13	16	33	162	81	32	58	56	0.211174	0.273266	0.202864	0.223465	0.547897	1.80742	1.44216	0.690788	1.13954	0.660633	0.000511714	1.61158	up
ENSMUSG00000045502	Hcar2	49	61	71	37	66	783	91	130	937	220	0.691523	0.898847	1.03815	0.521354	0.986709	8.23992	1.3537	1.88261	13.2371	2.33411	0.000119496	2.18422	up
ENSMUSG00000068522	Aard	70	59	84	53	105	40	31	22	18	17	1.40812	1.23468	1.75526	1.06697	2.23448	0.596448	0.653271	0.441528	0.354618	0.252318	3.15301e-05	-1.52921	down
ENSMUSG00000020053	Igf1	806	932	717	870	582	7768	426	1923	7363	1045	3.27909	4.1971	3.01363	3.43865	2.4832	25.1041	1.95812	8.39774	32.1882	3.25301	0.00999206	1.61173	up
ENSMUSG00000036502	Tmem255a	46	31	39	29	26	117	68	59	101	84	0.370993	0.260358	0.326986	0.227653	0.220904	0.708664	0.573155	0.50929	0.835833	0.526953	1.85067e-05	1.15872	up
ENSMUSG00000026068	Il18rap	119	94	91	81	141	1359	126	139	707	258	0.663621	0.542052	0.526107	0.449455	0.828823	5.64594	0.74043	0.795361	3.94122	1.08479	0.00364499	1.66858	up
ENSMUSG00000026069	Il1rl1	121	407	437	299	265	30466	316	1504	16457	507	0.85474	3.32653	3.81268	2.59794	2.4413	208.555	2.85014	13.0446	153.121	3.04053	8.70298e-05	2.67649	up
ENSMUSG00000030222	Rerg	151	193	192	175	146	1182	276	189	614	349	1.81759	2.42866	2.41632	2.10653	1.86118	11.062	3.50876	2.33899	7.38629	3.16671	0.00413881	1.26584	up
ENSMUSG00000034839	Larp6	105	84	117	65	87	574	180	143	355	197	1.16674	0.975711	1.36166	0.723121	1.02909	4.77663	2.12059	1.64024	3.96555	1.65527	0.000411518	1.37031	up
Mus_musculus_newGene_6994	Mus_musculus_newGene_6994	336	75	38	45	228	5	2	22	21	5	7.8102	1.69237	0.937121	0.90387	5.4322	0.117375	0.038423	0.553259	0.398885	0.060616	0.000185095	-2.45152	down
ENSMUSG00000040666	Sh3bgr	513	300	260	363	335	149	192	130	156	197	10.5057	6.42749	5.53571	7.4202	7.29602	2.26459	4.16521	2.93555	3.40881	3.06837	1.83223e-05	-1.14038	down
ENSMUSG00000027074	Slc43a3	1302	1368	1491	1604	1912	7959	2088	2870	5068	3759	14.0304	15.2818	16.7012	17.3096	21.7424	63.7643	23.5881	31.6901	55.2597	30.498	8.00241e-05	1.25633	up
ENSMUSG00000002831	Plin4	837	928	604	790	913	5236	2505	986	2029	1981	3.9663	4.58906	2.97421	3.73867	4.58455	18.4835	12.5324	4.80408	9.6082	7.0754	0.000160121	1.36193	up
ENSMUSG00000021536	Adcy2	56	94	69	71	74	420	97	180	207	160	0.3571	0.629551	0.460629	0.453389	0.507839	2.02657	0.659299	1.20018	1.33443	0.777395	0.000321807	1.28449	up
ENSMUSG00000068758	Il3ra	103	117	75	120	127	825	119	254	436	207	2.07629	1.73108	0.920306	1.86481	1.69499	10.1173	1.76614	4.39726	7.95559	2.51331	0.00254419	1.39694	up
ENSMUSG00000022949	Clic6	3132	1587	1350	1478	1924	118	160	551	322	329	22.7647	12.0296	10.1974	10.7165	14.8079	0.633477	1.22176	4.11465	2.37259	1.79799	6.34964e-07	-2.32084	down
ENSMUSG00000023034	Nr4a1	271	683	783	531	470	7532	409	728	22180	584	3.07378	7.83495	8.97156	5.91519	5.55191	62.2841	4.74163	8.32042	245.93	4.85993	0.00427345	2.04428	up
ENSMUSG00000035799	Twist1	56	19	30	36	31	476	63	78	413	76	0.927313	0.32146	0.514858	0.591951	0.545835	5.93948	1.10129	1.33915	6.90498	0.954336	0.000637157	1.98298	up
ENSMUSG00000041707	Tmem273	53	41	33	31	48	200	53	73	139	80	1.43328	0.80747	0.80059	0.562038	0.999289	2.73616	1.03699	1.37335	2.90647	1.13828	0.00446116	1.1461	up
ENSMUSG00000059005	Hnrnpa3	308	325	203	292	248	3502	293	1812	1983	3060	5.08166	5.59477	3.4819	4.79634	4.32428	13.8159	5.09122	9.88386	10.5393	12.2171	6.33472e-08	2.40789	up
ENSMUSG00000036040	Adamtsl2	31	132	139	279	85	960	293	976	265	1196	0.22877	1.03671	1.08971	2.09847	0.673387	5.39653	2.33304	7.58848	1.99524	6.80643	0.000668874	1.8832	up
ENSMUSG00000030077	Chl1	502	467	383	364	341	7024	632	1169	5734	970	1.86496	1.91243	1.53026	1.81362	1.38225	22.6635	2.53488	4.73312	23.0078	2.89059	9.78385e-05	2.18207	up
ENSMUSG00000048022	Tmem229a	28	44	19	39	18	148	48	73	80	94	0.146812	0.240396	0.104366	0.204805	0.097209	0.580993	0.265354	0.395734	0.422572	0.370921	0.000144846	1.33642	up
ENSMUSG00000025804	Ccr1	555	451	355	311	384	4550	371	836	3911	1235	5.34468	4.53138	3.55501	2.98718	3.91624	32.6332	3.77094	8.28697	37.6474	8.95968	0.00101578	1.81857	up
ENSMUSG00000021314	Amph	102	132	137	150	127	589	146	349	371	424	0.826152	1.11508	1.1824	1.26118	1.13592	3.6645	1.26423	2.9744	3.05724	2.64368	1.39728e-05	1.30927	up
ENSMUSG00000028698	Pik3r3	2701	2181	1834	2159	2182	922	1379	996	819	1470	14.0432	11.8518	10.0352	11.309	12.1083	3.56203	7.68966	5.32475	4.25953	5.79693	6.63069e-05	-1.02854	down
ENSMUSG00000022464	Slc38a4	40	44	38	37	37	188	46	58	115	72	0.277038	0.313047	0.27405	0.2521	0.271127	0.969392	0.333083	0.413714	0.792697	0.371493	0.00875985	1.0361	up
ENSMUSG00000028341	Nr4a3	96	170	185	120	91	2191	265	329	2852	265	0.454208	0.8424	0.933128	0.568742	0.455624	7.85956	1.33399	1.61642	13.9795	0.9544	0.000231872	2.24689	up
ENSMUSG00000005373	Mlxipl	509	416	507	438	530	134	330	200	107	302	4.34935	3.68355	4.50481	3.78863	4.95404	0.825902	2.94932	1.77451	0.938187	1.92846	0.00568304	-1.12839	down
ENSMUSG00000034324	Tmem132c	181	84	61	57	85	41	18	11	14	16	0.959422	0.463461	0.333165	0.298586	0.473683	0.159191	0.098832	0.057381	0.073347	0.061496	9.75161e-07	-2.10914	down
ENSMUSG00000015134	Aldh1a3	498	321	318	294	332	4104	975	1349	4974	988	3.9447	2.64936	2.62355	2.32564	2.79459	24.2195	8.15237	11.0168	39.4471	5.90327	1.288e-06	2.30688	up
ENSMUSG00000047517	Dmbt1	66210	83425	107494	102485	115286	163418	430545	484472	75972	698196	295.874	388.567	499.536	455.194	544.844	572.17	2033.17	2264.56	349.04	2353.47	0.00375161	1.56767	up
ENSMUSG00000066090	Insl5	3754	2138	2234	2631	2432	1065	51	457	566	455	147.561	87.5518	91.3035	103.15	101.212	31.1093	2.09216	18.4522	22.1952	13.4344	3.1097e-05	-2.1205	down
ENSMUSG00000109946	Brd3os	50	59	62	44	55	184	73	97	180	88	0.713066	0.877598	0.92554	0.624149	0.825704	1.96632	1.09382	1.43441	2.57432	0.95119	0.00490832	1.01541	up
ENSMUSG00000016024	Lbp	347	362	238	297	282	6308	686	2333	4365	1136	3.79761	4.12662	2.665	3.28205	3.23535	51.777	7.98147	26.2379	47.4513	9.42072	2.44688e-08	2.64951	up
ENSMUSG00000054619	Mettl7a1	6231	3731	3697	4185	4314	1656	2801	1818	1027	3114	89.3052	55.0014	54.7836	59.4583	64.8366	17.6372	42.1651	26.4382	14.5533	33.5554	0.00264305	-1.09784	down
ENSMUSG00000063687	Pcdhb5	44	37	49	44	35	237	54	80	181	60	0.335509	0.292974	0.39274	0.333522	0.282697	1.35699	0.43528	0.631617	1.39192	0.345502	0.00790191	1.24587	up
ENSMUSG00000037185	Krt80	51	106	124	116	107	587	133	209	503	267	0.462094	1.06697	1.16723	1.01573	1.00676	3.92037	1.24907	1.93533	4.52713	1.78302	0.00110057	1.42842	up
ENSMUSG00000018822	Sfrp5	61	65	62	51	48	607	41	145	552	90	0.876519	0.959995	0.912805	0.721892	0.72423	6.48521	0.618073	2.13767	7.92031	0.971763	0.00591436	1.6831	up
ENSMUSG00000027995	Tlr2	882	1013	994	1044	917	3020	3310	1748	1967	3352	7.98732	9.5655	9.36148	9.43643	8.79474	20.3594	31.6247	16.2867	17.7954	22.8696	2.59305e-10	1.3176	up
ENSMUSG00000039697	Ncoa7	831	1387	1589	1378	1410	2374	3607	2901	2084	6313	5.18547	10.7919	12.012	10.6244	12.3817	11.084	29.4705	24.4503	12.6493	39.2425	0.00123426	1.18117	up
ENSMUSG00000021125	Arg2	129	235	205	205	198	2017	889	422	1302	770	2.45476	4.66713	4.07132	3.9095	3.99428	28.7	17.9155	8.2831	24.8499	11.0863	2.00894e-09	2.12941	up
ENSMUSG00000030017	Reg3g	10	475	87	77	189	22622	34901	26219	118	90451	0.344651	17.5198	3.19143	2.70594	7.07293	596.219	1303.55	955.296	4.15243	2412.44	1.49878e-06	3.24343	up
ENSMUSG00000035692	Isg15	912	2186	5967	2593	3591	723	215	234	397	1955	32.9516	82.3244	224.205	93.4714	137.408	19.4126	8.16826	8.67191	14.3153	53.16	0.00142289	-1.87345	down
ENSMUSG00000058755	Osm	37	25	22	27	14	714	38	71	1056	204	0.435041	0.307791	0.265063	0.313803	0.170047	6.38365	0.471161	0.875655	12.6663	1.84615	1.16533e-05	2.73298	up
ENSMUSG00000074934	Grem1	2480	4039	3549	3383	2212	84661	2730	10834	62538	6175	16.328	27.7186	24.3029	22.2228	15.423	414.74	18.9519	73.3676	411.197	30.6095	0.000321807	2.28537	up
ENSMUSG00000059089	Fcgr4	143	148	175	148	178	2128	235	449	1208	1013	3.09684	3.33305	3.93677	3.20001	4.07814	34.4169	5.37007	10.0207	26.2235	16.5815	8.33296e-07	2.15528	up
ENSMUSG00000022496	Tnfrsf17	87	86	93	97	79	47	43	27	33	81	2.88814	2.97612	3.23919	3.23702	2.79955	1.17152	1.50851	0.904235	1.08963	2.03989	0.000185509	-1.03177	down
ENSMUSG00000001435	Col18a1	2538	2354	2630	2448	2165	69915	2157	12515	35362	7293	13.5093	13.0856	14.6677	12.8449	12.1021	279.382	12.3327	69.3833	190.826	29.3147	4.66877e-05	2.40236	up
Mus_musculus_newGene_2765	Mus_musculus_newGene_2765	634	151	95	126	128	26	62	50	33	43	13.8601	3.49499	2.16223	2.67919	2.8781	0.383681	1.33143	1.14306	0.779294	0.667298	0.000511714	-1.94554	down
ENSMUSG00000056492	Adgrf5	1175	1190	1130	1102	1184	4494	1575	1594	4041	1776	4.50812	4.75185	4.44537	4.09709	4.58836	12.2924	5.72961	6.19686	15.163	4.90346	0.00501298	1.01647	up
ENSMUSG00000025433	Crisp3	68	194	206	203	63	18	10	0	14	22	1.30125	3.8839	4.12944	3.89953	1.27546	0.246082	0.189405	0	0.263053	0.307077	1.50639e-07	-2.88569	down
ENSMUSG00000103585	Pcdhgb4	74	67	63	67	73	383	168	82	184	157	0.42846	0.403124	0.380675	0.386607	0.447394	1.66629	1.03638	0.492922	1.07367	0.690318	0.000260512	1.24681	up
ENSMUSG00000019876	Pkib	99	64	44	80	69	313	116	97	210	195	0.505707	0.342443	0.230837	0.440371	0.383827	1.24806	0.687945	0.514652	1.07438	0.755034	0.000530196	1.15703	up
ENSMUSG00000020264	Slc36a2	91	93	43	84	82	815	225	158	376	96	1.02057	1.08391	0.493289	0.938382	0.970418	6.81779	2.66108	1.82266	4.21793	0.809034	0.00152981	1.62423	up
ENSMUSG00000039956	Mrap	29	21	20	34	47	753	83	65	241	56	0.698767	0.611281	0.508463	0.874423	1.20522	15.0941	2.28789	1.87752	6.55174	1.07007	0.000625993	2.06584	up
ENSMUSG00000074218	Cox7a1	219	149	133	120	158	18	62	39	15	69	15.0211	10.5536	9.5531	8.19026	11.2725	0.804327	4.49955	2.57227	0.853637	3.49081	0.00020682	-1.7496	down
ENSMUSG00000027737	Slc7a11	296	252	145	191	168	3930	214	411	3471	649	0.875228	0.777182	0.444238	0.562649	0.525721	8.67186	0.665069	1.24946	10.2626	1.44576	0.000492117	2.13766	up
ENSMUSG00000040430	Pitpnc1	632	678	531	495	456	3168	797	739	2547	814	2.72552	3.0982	2.42954	2.13136	2.12746	10.2035	3.69652	3.29142	11.0901	2.70424	0.00833593	1.22684	up
ENSMUSG00000040435	Ppp1r15a	499	499	483	490	426	1780	713	652	2098	1594	5.79248	6.03754	5.82005	5.68319	5.23362	15.2759	8.74137	7.82267	24.3692	13.9963	9.68674e-05	1.29069	up
Mus_musculus_newGene_7482	Mus_musculus_newGene_7482	5	10	0	0	3	424	208	96	96	190	0.023535	0.050626	0	0	0.012232	1.83444	1.2549	0.552708	0.557689	0.812164	8.82056e-14	4.10154	up
Mus_musculus_newGene_7734	Mus_musculus_newGene_7734	44	27	29	16	24	308	27	52	284	57	0.546304	0.342058	0.369103	0.188308	0.315797	2.84813	0.351715	0.653992	3.51638	0.528336	0.006459	1.69624	up
ENSMUSG00000000531	Grasp	155	150	175	134	154	688	302	223	530	246	2.07016	2.09153	2.43323	1.786	2.17837	6.87207	4.26924	3.07475	7.10603	2.47817	0.00086433	1.15859	up
ENSMUSG00000057880	Abat	18230	7868	7253	8588	10713	962	3273	4025	1550	5709	108.354	49.0566	45.3419	51.2223	68.6323	4.33094	20.6066	25.1593	9.35027	26.4463	0.00247768	-1.556	down
ENSMUSG00000027134	Lpcat4	313	561	681	516	619	1420	687	2003	1251	1149	3.74749	7.01645	8.50131	6.17916	7.86489	12.6807	8.68687	24.7241	14.9928	10.3856	0.00544491	1.09757	up
Mus_musculus_newGene_1579	Mus_musculus_newGene_1579	11	29	11	21	8	7107	60	437	2183	126	0.595365	1.70581	0.642226	1.20752	0.485915	307.909	3.64899	26.1322	126.922	5.50913	6.40318e-08	3.52509	up
ENSMUSG00000058260	Serpina9	218	102	51	74	91	2	6	26	9	14	1.6618	0.893954	0.404902	0.557509	0.73227	0.008112	0.045481	0.202123	0.066651	0.076205	1.52183e-05	-2.48502	down
ENSMUSG00000044017	Adgrd1	626	583	539	546	488	2440	569	1006	2689	903	3.35201	3.2929	3.07279	2.94331	2.80686	9.84025	3.20939	5.51075	14.5008	3.67213	0.00762924	1.19419	up
Mus_musculus_newGene_2068	Mus_musculus_newGene_2068	206	116	76	117	108	0	0	4	10	0	9.70606	5.62172	3.63042	5.61685	5.36552	0	0	0.13965	0.472817	0	2.06266e-07	-3.30767	down
ENSMUSG00000093661	Eif4e3	554	609	585	656	470	1914	971	1167	1364	1360	6.0074	6.89241	6.60363	7.10172	5.40257	15.4624	11.1072	13.0311	14.7835	11.1191	3.19298e-15	1.10027	up
ENSMUSG00000022180	Slc7a8	253	236	234	232	231	1270	259	432	1284	372	1.68924	1.64039	1.62305	1.54301	1.63173	6.31755	1.82218	2.96752	8.57038	1.87296	0.00629281	1.3003	up
ENSMUSG00000023367	Tmem176a	5559	5264	5112	5432	4978	27972	5201	8850	16254	8761	99.0861	93.7097	90.9668	92.4761	89.5783	350.831	93.1678	152.017	265.678	113.354	0.00702299	1.07876	up
ENSMUSG00000019772	Vip	1582	1592	1553	1364	1032	14352	1893	1781	10224	2404	28.2462	29.6108	28.8163	24.2831	19.5001	190.611	35.6139	32.6905	182.24	32.3058	0.00492435	1.57783	up
ENSMUSG00000021217	Tshz3	356	317	335	319	258	1388	381	517	1427	538	1.90564	1.76737	1.86173	1.7027	1.45923	5.52938	2.15015	2.84371	7.6324	2.16832	0.00469006	1.18121	up
ENSMUSG00000022091	Sorbs3	619	711	780	717	618	3002	842	1475	2874	1111	5.5583	6.64721	7.3266	6.44529	5.8489	20.017	7.94817	13.5833	25.7221	7.51596	0.00183565	1.20848	up
ENSMUSG00000022548	Apod	38	74	74	76	122	1203	601	490	1272	1310	0.542068	1.01468	1.13889	1.17524	1.82649	14.2608	9.83825	8.82014	18.1613	14.8538	9.69538e-21	3.21516	up
ENSMUSG00000037921	Ddx60	5556	6471	12287	7489	9906	1428	1158	834	1210	5187	23.4076	28.5014	53.9425	31.5841	44.2385	4.51741	5.17379	3.58332	5.1049	16.4902	1.42503e-05	-2.0004	down
ENSMUSG00000026656	Fcgr2b	1486	1279	1293	1221	1233	8696	1594	3140	10589	4312	15.9071	13.9569	13.896	12.0321	12.878	67.7814	17.5655	34.3036	111.862	34.9439	8.20091e-05	1.75582	up
ENSMUSG00000030474	Siglece	116	90	100	77	76	1017	105	201	823	176	1.71166	1.39519	1.52435	1.12828	1.23107	11.2446	1.62232	3.08253	12.1609	1.95228	0.0015933	1.76471	up
Mus_musculus_newGene_371	Mus_musculus_newGene_371	46	56	38	50	56	354	107	90	235	170	0.290325	0.362375	0.24395	0.309643	0.369635	1.65918	0.710231	0.581188	1.47882	0.805335	2.53401e-06	1.65682	up
ENSMUSG00000028965	Tnfrsf9	38	35	30	25	24	813	63	126	634	115	0.634608	0.654863	0.398098	0.307674	0.340609	8.01815	0.924929	1.77547	8.42512	1.21005	5.12556e-06	2.58514	up
ENSMUSG00000050578	Mmp13	155	227	105	104	75	26141	317	935	22704	693	1.57538	2.41669	1.11346	1.05263	0.803072	198.72	3.41027	9.82178	231.654	5.32631	1.46737e-06	3.20651	up
ENSMUSG00000015879	Fam184b	84	54	61	54	45	27	30	12	17	42	0.535595	0.36109	0.40348	0.347315	0.30704	0.12773	0.201814	0.079183	0.10465	0.20263	0.00042704	-1.25689	down
ENSMUSG00000037379	Spon2	540	563	657	508	622	12000	539	1483	6035	957	7.36963	7.9651	9.45327	6.76977	8.91661	121.575	7.6029	20.5546	81.5059	9.67146	0.0012978	1.98022	up
ENSMUSG00000029581	Fscn1	599	726	461	478	473	6592	707	1151	3932	967	6.10925	7.72444	4.89121	4.86453	5.10957	50.074	7.6069	12.0778	40.0866	7.4277	0.00134221	1.73212	up
ENSMUSG00000042671	Rgs8	109	107	105	116	98	80	24	20	46	30	0.579286	0.414101	0.528668	0.429108	0.331527	0.19123	0.081015	0.06312	0.228447	0.072477	5.12556e-06	-1.4858	down
ENSMUSG00000042677	Zc3h12a	931	894	639	705	942	3428	1636	3372	3453	3239	9.2224	9.23833	6.58683	6.96802	9.88724	25.2784	17.0934	34.3785	34.1787	24.1754	5.7357e-12	1.70722	up
